# Supplementary material for: BioNanoAnalyst: a visualisation tool to assess genome assembly quality using BioNano data
Source: BMC Bioinformatics. 2017 Jun 30;18:323. doi: 10.1186/s12859-017-1735-4 (PMC5493081; doi:10.1186/s12859-017-1735-4)
Supplement: Additional file 1: Table S1. — Mappings between NA12878 BioNano data and hg19. Table S2. Mappings between hg19 and hg18 using RefAligner. (XLSX 59183 kb) [file 12859_2017_1735_MOESM1_ESM.xlsx]

## Sheet: Table S1
Supplemental Table S1: Mappings between NA12878 BioNano data and hg19
RefContigID	QryContigID	RefSiteId_1	RefSiteId_2	RefSiteDis	Ref_site1_pos	Ref_site2_pos	Ref_pos_dis	QrySiteId_1	QrySiteId_2	QrySiteDis	Qry_site1_pos	Qry_site2_pos	Qry_pos_dis	Orientation	Enzyme	Match_diff
1	2843	62	63	1	534330	541726	7396	69	68	1	605626	598223	7402.8	-	BspQI	-6.8
1	2843	63	64	1	541726	550597	8871	68	67	1	598223	589096	9126.8	-	BspQI	-255.8
1	2843	64	65	1	550597	568188	17591	67	65	2	589096	571400	17695.8	-	BspQI	-104.8
1	2843	65	66	1	568188	575527	7339	65	64	1	571400	564003	7397.9	-	BspQI	-58.9
1	2843	66	67	1	575527	580520	4993	64	63	1	564003	558790	5212.3	-	BspQI	-219.3
1	2843	67	68	1	580520	581051	531	63	63	0	558790	558790	0	-	BspQI	531
1	2843	68	69	1	581051	588656	7605	63	62	1	558790	550977	7813.6	-	BspQI	-208.6
1	2843	69	70	1	588656	590665	2009	62	61	1	550977	548991	1985.9	-	BspQI	23.1
1	2843	70	71	1	590665	614042	23377	61	60	1	548991	525204	23786.9	-	BspQI	-409.9
1	2843	71	72	1	614042	620296	6254	60	59	1	525204	518982	6222.2	-	BspQI	31.8
1	2843	72	73	1	620296	630517	10221	59	58	1	518982	508762	10219.5	-	BspQI	1.5
1	2843	73	74	1	630517	633564	3047	58	57	1	508762	505780	2982.3	-	BspQI	64.7
1	2843	74	75	1	633564	638598	5034	57	56	1	505780	500629	5150.8	-	BspQI	-116.8
1	2843	75	76	1	638598	641463	2865	56	55	1	500629	497831	2798	-	BspQI	67
1	2843	76	77	1	641463	652629	11166	55	54	1	497831	486619	11212.4	-	BspQI	-46.4
1	2843	77	78	1	652629	659597	6968	54	53	1	486619	479366	7252.3	-	BspQI	-284.3
1	2843	78	79	1	659597	662086	2489	53	52	1	479366	476863	2503	-	BspQI	-14
1	2843	79	81	2	662086	678588	16502	52	51	1	476863	460659	16204.1	-	BspQI	297.9
1	2843	81	82	1	678588	681191	2603	51	50	1	460659	458011	2648.7	-	BspQI	-45.7
1	2843	82	83	1	681191	686881	5690	50	49	1	458011	452160	5850.1	-	BspQI	-160.1
1	2843	83	84	1	686881	690798	3917	49	48	1	452160	448048	4112.6	-	BspQI	-195.6
1	2843	84	85	1	690798	691381	583	48	48	0	448048	448048	0	-	BspQI	583
1	2843	85	86	1	691381	699435	8054	48	47	1	448048	439643	8404.8	-	BspQI	-350.8
1	2843	86	87	1	699435	712468	13033	47	46	1	439643	426628	13014.9	-	BspQI	18.1
1	2843	87	88	1	712468	736389	23921	46	45	1	426628	400268	26360.5	-	BspQI	-2439.5
1	2843	88	89	1	736389	738247	1858	45	44	1	400268	398430	1838	-	BspQI	20
1	2843	89	90	1	738247	741275	3028	44	43	1	398430	395620	2809.7	-	BspQI	218.3
1	2843	90	91	1	741275	745507	4232	43	42	1	395620	391343	4276.6	-	BspQI	-44.6
1	2843	91	92	1	745507	767394	21887.5	42	40	2	391343	369225	22118.3	-	BspQI	-230.8
1	2843	92	93	1	767394	773704	6309.5	40	39	1	369225	362827	6398.4	-	BspQI	-88.9
1	2843	93	94	1	773704	784828	11124	39	38	1	362827	350802	12024.5	-	BspQI	-900.5
1	2843	94	95	1	784828	785947	1119	38	38	0	350802	350802	0	-	BspQI	1119
1	2843	95	96	1	785947	791695	5748	38	37	1	350802	344810	5991.9	-	BspQI	-243.9
1	2843	96	97	1	791695	795608	3913	37	36	1	344810	340895	3915.1	-	BspQI	-2.1
1	2843	97	98	1	795608	800388	4780	36	35	1	340895	336085	4810.3	-	BspQI	-30.3
1	2843	98	99	1	800388	824782	24394.5	35	34	1	336085	309020	27064.7	-	BspQI	-2670.2
1	2843	99	100	1	824782	846543	21760.5	34	33	1	309020	287244	21776.7	-	BspQI	-16.2
1	2843	100	101	1	846543	847042	499	33	33	0	287244	287244	0	-	BspQI	499
1	2843	101	102	1	847042	867188	20146	33	31	2	287244	266540	20703.4	-	BspQI	-557.4
1	2843	102	103	1	867188	876307	9119	31	30	1	266540	258232	8307.8	-	BspQI	811.2
1	2843	103	104	1	876307	883615	7308	30	29	1	258232	250834	7397.9	-	BspQI	-89.9
1	2843	104	105	1	883615	888092	4477	29	28	1	250834	245948	4886	-	BspQI	-409
1	2843	105	106	1	888092	888774	682	28	28	0	245948	245948	0	-	BspQI	682
1	2843	106	107	1	888774	893225	4451	28	27	1	245948	240833	5115.8	-	BspQI	-664.8
1	2843	107	108	1	893225	895386	2160.5	27	26	1	240833	238613	2219.6	-	BspQI	-59.1
1	2843	108	109	1	895386	902159	6773.5	26	25	1	238613	231938	6675.2	-	BspQI	98.3
1	2843	109	110	1	902159	908535	6376	25	24	1	231938	225367	6571.2	-	BspQI	-195.2
1	2843	110	111	1	908535	911667	3132	24	23	1	225367	222299	3067.7	-	BspQI	64.3
1	2843	111	112	1	911667	918763	7096	23	22	1	222299	214293	8005.9	-	BspQI	-909.9
1	2843	112	113	1	918763	938462	19699	22	21	1	214293	194436	19857.2	-	BspQI	-158.2
1	2843	113	114	1	938462	962825	24363	21	20	1	194436	169946	24490.1	-	BspQI	-127.1
1	2843	114	115	1	962825	976127	13302	20	19	1	169946	156582	13363.6	-	BspQI	-61.6
1	2843	115	116	1	976127	985302	9175	19	18	1	156582	146535	10047.3	-	BspQI	-872.3
1	2843	116	117	1	985302	986327	1025	18	18	0	146535	146535	0	-	BspQI	1025
1	2843	117	118	1	986327	996028	9701	18	17	1	146535	136284	10250.8	-	BspQI	-549.8
1	2843	118	119	1	996028	999921	3893	17	16	1	136284	132406	3878.3	-	BspQI	14.7
1	2843	119	120	1	999921	1007323	7402	16	15	1	132406	124906	7500.2	-	BspQI	-98.2
1	2843	120	121	1	1007323	1030112	22789	15	14	1	124906	102983	21922.8	-	BspQI	866.2
1	2843	121	122	1	1030112	1034029	3917	14	13	1	102983	99006.1	3976.6	-	BspQI	-59.6
1	2843	122	123	1	1034029	1038747	4718	13	12	1	99006.1	94321.1	4685	-	BspQI	33
1	2843	123	124	1	1038747	1056679	17932	12	11	1	94321.1	76272.2	18048.9	-	BspQI	-116.9
1	2843	124	125	1	1056679	1068431	11752	11	10	1	76272.2	64409.7	11862.5	-	BspQI	-110.5
1	2843	125	126	1	1068431	1091226	22795	10	9	1	64409.7	41664.7	22745	-	BspQI	50
1	2843	126	127	1	1091226	1096369	5143	9	8	1	41664.7	36418.5	5246.2	-	BspQI	-103.2
1	2843	127	128	1	1096369	1097327	958	8	7	1	36418.5	34684.7	1733.8	-	BspQI	-775.8
1	2843	128	130	2	1097327	1099556	2229	7	7	0	34684.7	34684.7	0	-	BspQI	2229
1	2843	130	131	1	1099556	1103775	4219	7	6	1	34684.7	29168.2	5516.5	-	BspQI	-1297.5
1	2843	131	132	1	1103775	1109688	5913	6	5	1	29168.2	23105.5	6062.7	-	BspQI	-149.7
1	2843	132	133	1	1109688	1114316	4628	5	4	1	23105.5	18557.5	4548	-	BspQI	80
1	2843	133	134	1	1114316	1120360	6044	4	3	1	18557.5	12435.5	6122	-	BspQI	-78
1	2843	134	135	1	1120360	1125796	5436	3	2	1	12435.5	6948.7	5486.8	-	BspQI	-50.8
1	2843	135	136	1	1125796	1.13275e+06	6954.5	2	1	1	6948.7	20	6928.7	-	BspQI	25.8
1	687	136	137	1	1.13275e+06	1138647	5896.5	114	113	1	1068646	1.0624e+06	6248.1	-	BspQI	-351.6
1	687	137	138	1	1138647	1139277	630	113	113	0	1.0624e+06	1.0624e+06	0	-	BspQI	630
1	687	138	139	1	1139277	1155880	16603	113	112	1	1.0624e+06	1.04519e+06	17211.6	-	BspQI	-608.6
1	687	139	140	1	1155880	1157855	1975	112	111	1	1.04519e+06	1.04313e+06	2061	-	BspQI	-86
1	687	140	142	2	1157855	1171580	13725	111	110	1	1.04313e+06	1.0293e+06	13820.6	-	BspQI	-95.6
1	687	142	143	1	1171580	1193296	21716	110	109	1	1.0293e+06	1.00666e+06	22646.3	-	BspQI	-930.3
1	687	143	144	1	1193296	1194856	1560	109	108	1	1.00666e+06	1.00502e+06	1635.8	-	BspQI	-75.8
1	687	144	145	1	1194856	1199725	4869	108	107	1	1.00502e+06	1.00029e+06	4733.1	-	BspQI	135.9
1	687	145	146	1	1199725	1230867	31142	107	106	1	1.00029e+06	968340	31949.7	-	BspQI	-807.7
1	687	146	147	1	1230867	1232093	1226	106	106	0	968340	968340	0	-	BspQI	1226
1	687	147	148	1	1232093	1238741	6648	106	105	1	968340	961242	7098	-	BspQI	-450
1	687	148	149	1	1238741	1242647	3906	105	104	1	961242	957229	4012.5	-	BspQI	-106.5
1	687	149	150	1	1242647	1250543	7896	104	103	1	957229	949487	7742	-	BspQI	154
1	687	150	151	1	1250543	1264127	13584	103	102	1	949487	935437	14050.6	-	BspQI	-466.6
1	687	151	152	1	1264127	1275564	11437	102	101	1	935437	923630	11807	-	BspQI	-370
1	687	152	153	1	1275564	1278007	2443	101	100	1	923630	921278	2351.2	-	BspQI	91.8
1	687	153	154	1	1278007	1289783	11776	100	99	1	921278	910526	10752.6	-	BspQI	1023.4
1	687	154	155	1	1289783	1295776	5993	99	98	1	910526	904436	6090.4	-	BspQI	-97.4
1	687	155	156	1	1295776	1334179	38403	98	97	1	904436	864316	40119.4	-	BspQI	-1716.4
1	687	156	157	1	1334179	1361935	27756	97	96	1	864316	836592	27723.6	-	BspQI	32.4
1	687	157	158	1	1361935	1367891	5956	96	95	1	836592	829144	7448.5	-	BspQI	-1492.5
1	687	158	159	1	1367891	1377744	9853	95	94	1	829144	819311	9833.3	-	BspQI	19.7
1	687	159	160	1	1377744	1379694	1950	94	93	1	819311	817304	2007	-	BspQI	-57
1	687	160	161	1	1379694	1401603	21909	93	92	1	817304	795163	22140.8	-	BspQI	-231.8
1	687	161	162	1	1401603	1407273	5670	92	91	1	795163	789407	5755.8	-	BspQI	-85.8
1	687	162	163	1	1407273	1417761	10488	91	90	1	789407	778305	11101.9	-	BspQI	-613.9
1	687	163	164	1	1417761	1418828	1067	90	90	0	778305	778305	0	-	BspQI	1067
1	687	164	165	1	1418828	1423249	4421	90	89	1	778305	773141	5164.6	-	BspQI	-743.6
1	687	165	166	1	1423249	1447657	24408	89	88	1	773141	748549	24591.4	-	BspQI	-183.4
1	687	166	167	1	1447657	1455764	8107	88	87	1	748549	740356	8193.5	-	BspQI	-86.5
1	687	167	168	1	1455764	1472573	16809	87	86	1	740356	723383	16972.7	-	BspQI	-163.7
1	687	168	169	1	1472573	1475174	2601	86	85	1	723383	720820	2562.7	-	BspQI	38.3
1	687	169	170	1	1475174	1481880	6706	85	84	1	720820	713199	7621	-	BspQI	-915
1	687	170	172	2	1481880	1483151	1271	84	84	0	713199	713199	0	-	BspQI	1271
1	687	172	173	1	1483151	1490958	7807	84	83	1	713199	703913	9286	-	BspQI	-1479
1	687	173	174	1	1490958	1492328	1370	83	83	0	703913	703913	0	-	BspQI	1370
1	687	174	175	1	1492328	1505162	12834	83	82	1	703913	690115	13797.9	-	BspQI	-963.9
1	687	175	176	1	1505162	1505854	692	82	82	0	690115	690115	0	-	BspQI	692
1	687	176	177	1	1505854	1520405	14551	82	81	1	690115	675344	14771.3	-	BspQI	-220.3
1	687	177	178	1	1520405	1527183	6778	81	80	1	675344	668066	7278.5	-	BspQI	-500.5
1	687	178	179	1	1527183	1528684	1501	80	80	0	668066	668066	0	-	BspQI	1501
1	687	179	180	1	1528684	1530223	1539	80	79	1	668066	665486	2579.6	-	BspQI	-1040.6
1	687	180	181	1	1530223	1532926	2703	79	78	1	665486	662716	2770.3	-	BspQI	-67.3
1	687	181	182	1	1532926	1543353	10427	78	77	1	662716	651983	10733.1	-	BspQI	-306.1
1	687	182	183	1	1543353	1547253	3900	77	76	1	651983	647960	4022.2	-	BspQI	-122.2
1	687	183	184	1	1547253	1549515	2262	76	75	1	647960	645754	2206.2	-	BspQI	55.8
1	687	184	185	1	1549515	1566245	16730	75	74	1	645754	628784	16969.7	-	BspQI	-239.7
1	687	185	186	1	1566245	1592851	26606	74	72	2	628784	598053	30731.4	-	BspQI	-4125.4
1	687	186	187	1	1592851	1599879	7028	72	71	1	598053	591009	7044.2	-	BspQI	-16.2
1	687	187	188	1	1599879	1602417	2538	71	70	1	591009	588458	2550.5	-	BspQI	-12.5
1	687	188	189	1	1602417	1606957	4540	70	69	1	588458	583199	5259.4	-	BspQI	-719.4
1	687	189	190	1	1606957	1607984	1027	69	69	0	583199	583199	0	-	BspQI	1027
1	687	190	191	1	1607984	1613719	5735	69	68	1	583199	577174	6024.9	-	BspQI	-289.9
1	687	191	192	1	1613719	1.62977e+06	16051.5	68	67	1	577174	560952	16222.3	-	BspQI	-170.8
1	687	192	193	1	1.62977e+06	1658736	28965.5	67	66	1	560952	531996	28955.5	-	BspQI	10
1	687	193	194	1	1658736	1666242	7506	66	65	1	531996	524357	7639.1	-	BspQI	-133.1
1	687	194	195	1	1666242	1669815	3573	65	64	1	524357	520040	4317.5	-	BspQI	-744.5
1	687	195	196	1	1669815	1670842	1027	64	64	0	520040	520040	0	-	BspQI	1027
1	687	196	197	1	1670842	1.68238e+06	11538.5	64	63	1	520040	508090	11949.8	-	BspQI	-411.3
1	687	197	198	1	1.68238e+06	1688316	5935.5	63	62	1	508090	502047	6043.3	-	BspQI	-107.8
1	687	198	199	1	1688316	1690010	1694	62	61	1	502047	500309	1737.2	-	BspQI	-43.2
1	687	199	200	1	1690010	1711423	21413	61	60	1	500309	478780	21528.9	-	BspQI	-115.9
1	687	200	201	1	1711423	1714398	2975	60	59	1	478780	475777	3003.7	-	BspQI	-28.7
1	687	201	202	1	1714398	1717168	2770	59	58	1	475777	473249	2528	-	BspQI	242
1	687	202	203	1	1717168	1718566	1398	58	57	1	473249	471861	1388.2	-	BspQI	9.8
1	687	203	204	1	1718566	1723809	5243	57	56	1	471861	466544	5316.9	-	BspQI	-73.9
1	687	204	205	1	1723809	1728463	4654	56	55	1	466544	461865	4678.8	-	BspQI	-24.8
1	687	205	206	1	1728463	1739964	11501	55	54	1	461865	450311	11553.5	-	BspQI	-52.5
1	687	206	207	1	1739964	1756907	16943	54	53	1	450311	433257	17054.2	-	BspQI	-111.2
1	687	207	208	1	1756907	1761002	4095	53	52	1	433257	429250	4006.8	-	BspQI	88.2
1	687	208	209	1	1761002	1777676	16674	52	51	1	429250	412476	16774.2	-	BspQI	-100.2
1	687	209	210	1	1777676	1793735	16059	51	50	1	412476	396452	16024.3	-	BspQI	34.7
1	687	210	211	1	1793735	1805045	11310	50	49	1	396452	385032	11420.3	-	BspQI	-110.3
1	687	211	212	1	1805045	1812340	7295	49	48	1	385032	377759	7272.8	-	BspQI	22.2
1	687	212	213	1	1812340	1819526	7186	48	47	1	377759	370530	7228.4	-	BspQI	-42.4
1	687	213	214	1	1819526	1833488	13962	47	46	1	370530	356368	14162	-	BspQI	-200
1	687	214	215	1	1833488	1842595	9107	46	45	1	356368	346932	9435.9	-	BspQI	-328.9
1	687	215	216	1	1842595	1843438	843	45	45	0	346932	346932	0	-	BspQI	843
1	687	216	217	1	1843438	1851978	8540	45	44	1	346932	337773	9159.3	-	BspQI	-619.3
1	687	217	218	1	1851978	1872916	20938	44	43	1	337773	315129	22644.6	-	BspQI	-1706.6
1	687	218	219	1	1872916	1873882	966	43	43	0	315129	315129	0	-	BspQI	966
1	687	219	220	1	1873882	1878452	4570	43	42	1	315129	309644	5484.2	-	BspQI	-914.2
1	687	220	221	1	1878452	1879228	776	42	42	0	309644	309644	0	-	BspQI	776
1	687	221	222	1	1879228	1883412	4184	42	41	1	309644	304847	4797.6	-	BspQI	-613.6
1	687	222	223	1	1883412	1885418	2006	41	40	1	304847	302839	2007.8	-	BspQI	-1.8
1	687	223	224	1	1885418	1896639	11221	40	39	1	302839	291638	11201.1	-	BspQI	19.9
1	687	224	225	1	1896639	1909080	12441	39	38	1	291638	278639	12998.7	-	BspQI	-557.7
1	687	225	226	1	1909080	1909949	869	38	38	0	278639	278639	0	-	BspQI	869
1	687	226	227	1	1909949	1915088	5139	38	37	1	278639	273136	5502.7	-	BspQI	-363.7
1	687	227	228	1	1915088	1922579	7491	37	36	1	273136	265632	7504.6	-	BspQI	-13.6
1	687	228	229	1	1922579	1932375	9796	36	35	1	265632	255675	9957	-	BspQI	-161
1	687	229	230	1	1932375	1934479	2104	35	34	1	255675	253644	2031.1	-	BspQI	72.9
1	687	230	231	1	1934479	1942226	7747	34	33	1	253644	245779	7865.1	-	BspQI	-118.1
1	687	231	232	1	1942226	1945365	3139	33	32	1	245779	242745	3033.5	-	BspQI	105.5
1	687	232	233	1	1945365	1947089	1724	32	31	1	242745	240896	1849.7	-	BspQI	-125.7
1	687	233	234	1	1947089	1947632	543	31	31	0	240896	240896	0	-	BspQI	543
1	687	234	235	1	1947632	1948973	1341	31	30	1	240896	239147	1748.6	-	BspQI	-407.6
1	687	235	236	1	1948973	1952035	3062	30	29	1	239147	235751	3396	-	BspQI	-334
1	687	236	237	1	1952035	1954959	2924	29	28	1	235751	232745	3006.1	-	BspQI	-82.1
1	687	237	238	1	1954959	1962412	7453	28	27	1	232745	225239	7505.8	-	BspQI	-52.8
1	687	238	239	1	1962412	1969703	7291	27	26	1	225239	217826	7413.4	-	BspQI	-122.4
1	687	239	240	1	1969703	1.98426e+06	14555.5	26	25	1	217826	202670	15155.8	-	BspQI	-600.3
1	687	240	241	1	1.98426e+06	1985623	1364.5	25	25	0	202670	202670	0	-	BspQI	1364.5
1	687	241	242	1	1985623	1987338	1715	25	24	1	202670	200298	2371.5	-	BspQI	-656.5
1	687	242	243	1	1987338	2000301	12963	24	23	1	200298	187026	13272.2	-	BspQI	-309.2
1	687	243	244	1	2000301	2018192	17891	23	22	1	187026	169024	18002	-	BspQI	-111
1	687	244	245	1	2018192	2029882	11690	22	21	1	169024	157181	11843.5	-	BspQI	-153.5
1	687	245	246	1	2029882	2036318	6436	21	20	1	157181	150784	6396.4	-	BspQI	39.6
1	687	246	247	1	2036318	2058507	22189	20	19	1	150784	126026	24758.6	-	BspQI	-2569.6
1	687	247	248	1	2058507	2070562	12055	19	18	1	126026	113923	12103	-	BspQI	-48
1	687	248	249	1	2070562	2074280	3718	18	17	1	113923	110246	3676.9	-	BspQI	41.1
1	687	249	250	1	2074280	2080848	6568	17	16	1	110246	103604	6641.2	-	BspQI	-73.2
1	687	250	251	1	2080848	2085270	4422	16	15	1	103604	99195	4409.5	-	BspQI	12.5
1	687	251	252	1	2085270	2089527	4257	15	14	1	99195	94948.6	4246.4	-	BspQI	10.6
1	687	252	253	1	2089527	2091621	2094	14	13	1	94948.6	92320	2628.6	-	BspQI	-534.6
1	687	253	254	1	2091621	2092774	1153	13	13	0	92320	92320	0	-	BspQI	1153
1	687	254	255	1	2092774	2101539	8765	13	12	1	92320	82722.9	9597.1	-	BspQI	-832.1
1	687	255	256	1	2101539	2113964	12425	12	11	1	82722.9	70147.2	12575.7	-	BspQI	-150.7
1	687	256	257	1	2113964	2122685	8721	11	10	1	70147.2	61460.4	8686.8	-	BspQI	34.2
1	687	257	258	1	2122685	2129140	6455	10	9	1	61460.4	54879.9	6580.5	-	BspQI	-125.5
1	687	258	259	1	2129140	2142167	13027	9	8	1	54879.9	41700.6	13179.3	-	BspQI	-152.3
1	687	259	260	1	2142167	2147700	5533	8	7	1	41700.6	36138.8	5561.8	-	BspQI	-28.8
1	687	260	261	1	2147700	2159312	11612	7	6	1	36138.8	24608.9	11529.9	-	BspQI	82.1
1	687	261	262	1	2159312	2166315	7003	6	5	1	24608.9	17381.5	7227.4	-	BspQI	-224.4
1	687	262	263	1	2166315	2170826	4511	5	4	1	17381.5	12852.5	4529	-	BspQI	-18
1	687	263	264	1	2170826	2178229	7403	4	3	1	12852.5	5285.2	7567.3	-	BspQI	-164.3
1	687	264	265	1	2178229	2179184	955	3	3	0	5285.2	5285.2	0	-	BspQI	955
1	687	265	266	1	2179184	2181100	1916	3	2	1	5285.2	2741.4	2543.8	-	BspQI	-627.8
1	687	266	267	1	2181100	2183583	2483	2	1	1	2741.4	20	2721.4	-	BspQI	-238.4
1	687	267	268	1	2183583	2184309	726	1	1	0	20	20	0	-	BspQI	726
1	5011	268	269	1	2184309	2187957	3648	1	2	1	20	3885.7	3865.7	+	BspQI	-217.7
1	5011	269	270	1	2187957	2189063	1106	2	2	0	3885.7	3885.7	0	+	BspQI	1106
1	5011	270	271	1	2189063	2196741	7678	2	3	1	3885.7	12377.4	8491.7	+	BspQI	-813.7
1	5011	271	272	1	2196741	2204514	7773	3	4	1	12377.4	20298.8	7921.4	+	BspQI	-148.4
1	5011	272	273	1	2204514	2208245	3731	4	5	1	20298.8	23987.2	3688.4	+	BspQI	42.6
1	5011	273	274	1	2208245	2215776	7531	5	6	1	23987.2	31928.2	7941	+	BspQI	-410
1	5011	274	275	1	2215776	2220404	4628	6	7	1	31928.2	36661.7	4733.5	+	BspQI	-105.5
1	5011	275	276	1	2220404	2231236	10832	7	8	1	36661.7	47918.9	11257.2	+	BspQI	-425.2
1	5011	276	277	1	2231236	2231869	633	8	8	0	47918.9	47918.9	0	+	BspQI	633
1	5011	277	278	1	2231869	2233143	1274	8	9	1	47918.9	49430.2	1511.3	+	BspQI	-237.3
1	5011	278	279	1	2233143	2234529	1386	9	10	1	49430.2	50971.1	1540.9	+	BspQI	-154.9
1	5011	279	280	1	2234529	2254108	19579	10	11	1	50971.1	70794.7	19823.6	+	BspQI	-244.6
1	5011	280	281	1	2254108	2270216	16108	11	12	1	70794.7	90197.7	19403	+	BspQI	-3295
1	5011	281	282	1	2270216	2287013	16797	12	13	1	90197.7	107284	17086.8	+	BspQI	-289.8
1	5011	282	283	1	2287013	2289257	2244	13	14	1	107284	109448	2163.8	+	BspQI	80.2
1	5011	283	284	1	2289257	2307781	18524	14	15	1	109448	128759	19310.7	+	BspQI	-786.7
1	5011	284	285	1	2307781	2309114	1333	15	15	0	128759	128759	0	+	BspQI	1333
1	5011	285	286	1	2309114	2315441	6327	15	16	1	128759	135781	7022.1	+	BspQI	-695.1
1	5011	286	287	1	2315441	2326359	10918	16	17	1	135781	146827	11046.1	+	BspQI	-128.1
1	5011	287	288	1	2326359	2330608	4249	17	18	1	146827	151129	4301.7	+	BspQI	-52.7
1	5011	288	289	1	2330608	2333748	3140	18	19	1	151129	154534	3404.7	+	BspQI	-264.7
1	5011	289	291	2	2333748	2342524	8776	19	20	1	154534	163818	9284.8	+	BspQI	-508.8
1	5011	291	292	1	2342524	2343103	579	20	20	0	163818	163818	0	+	BspQI	579
1	5011	292	293	1	2343103	2351071	7968	20	21	1	163818	172076	8257.9	+	BspQI	-289.9
1	5011	293	294	1	2351071	2361993	10922	21	22	1	172076	183086	11009.5	+	BspQI	-87.5
1	5011	294	295	1	2361993	2377300	15307	22	23	1	183086	199929	16843.4	+	BspQI	-1536.4
1	5011	295	296	1	2377300	2391466	14166	23	24	1	199929	214290	14360.7	+	BspQI	-194.7
1	5011	296	297	1	2391466	2.39877e+06	7307.5	24	25	1	214290	221493	7202.7	+	BspQI	104.8
1	5011	297	298	1	2.39877e+06	2401988	3214.5	25	26	1	221493	224680	3187	+	BspQI	27.5
1	5011	298	299	1	2401988	2403894	1906	26	27	1	224680	226840	2160.3	+	BspQI	-254.3
1	5011	299	300	1	2403894	2404568	674	27	27	0	226840	226840	0	+	BspQI	674
1	5011	300	301	1	2404568	2414898	10330	27	28	1	226840	237731	10891.5	+	BspQI	-561.5
1	5011	301	302	1	2414898	2419221	4323	28	29	1	237731	242296	4564.5	+	BspQI	-241.5
1	5011	302	303	1	2419221	2419680	459	29	29	0	242296	242296	0	+	BspQI	459
1	5011	303	304	1	2419680	2433874	14194	29	30	1	242296	256884	14587.7	+	BspQI	-393.7
1	5011	304	305	1	2433874	2435475	1601	30	31	1	256884	258678	1794.5	+	BspQI	-193.5
1	5011	305	306	1	2435475	2440322	4847	31	32	1	258678	263449	4771	+	BspQI	76
1	5011	306	307	1	2440322	2450735	10413	32	33	1	263449	274121	10672.2	+	BspQI	-259.2
1	5011	307	308	1	2450735	2455382	4647	33	34	1	274121	279359	5238.1	+	BspQI	-591.1
1	5011	308	309	1	2455382	2465069	9687	34	35	1	279359	289155	9795.7	+	BspQI	-108.7
1	5011	309	310	1	2465069	2470629	5560	35	36	1	289155	294805	5649.6	+	BspQI	-89.6
1	5011	310	311	1	2470629	2473655	3026	36	37	1	294805	297772	2966.8	+	BspQI	59.2
1	5011	311	312	1	2473655	2.47809e+06	4433.5	37	38	1	297772	302293	4521.9	+	BspQI	-88.4
1	5011	312	313	1	2.47809e+06	2483048	4959.5	38	39	1	302293	307314	5020.3	+	BspQI	-60.8
1	5011	313	314	1	2483048	2488797	5749	39	40	1	307314	313205	5891.1	+	BspQI	-142.1
1	5011	314	315	1	2488797	2495429	6632	40	41	1	313205	319898	6692.7	+	BspQI	-60.7
1	5011	315	316	1	2495429	2501487	6058	41	42	1	319898	326002	6104.5	+	BspQI	-46.5
1	5011	316	317	1	2501487	2505379	3892	42	43	1	326002	329924	3922.5	+	BspQI	-30.5
1	5011	317	318	1	2505379	2511934	6555	43	44	1	329924	336674	6749.4	+	BspQI	-194.4
1	5011	318	319	1	2511934	2515391	3457	44	46	2	336674	340062	3388.4	+	BspQI	68.6
1	5011	319	320	1	2515391	2523389	7998	46	47	1	340062	348861	8799	+	BspQI	-801
1	5011	320	321	1	2523389	2524550	1161	47	47	0	348861	348861	0	+	BspQI	1161
1	5011	321	322	1	2524550	2563428	38878	47	48	1	348861	388143	39282.1	+	BspQI	-404.1
1	5011	322	323	1	2563428	2573627	10199	48	49	1	388143	398302	10159.1	+	BspQI	39.9
1	5011	323	324	1	2573627	2575080	1453	49	50	1	398302	399856	1553.4	+	BspQI	-100.4
1	5011	324	325	1	2575080	2587901	12821	50	51	1	399856	412273	12417.5	+	BspQI	403.5
1	5011	325	326	1	2587901	2591292	3391	51	52	1	412273	417084	4810.8	+	BspQI	-1419.8
1	5011	326	328	2	2591292	2594343	3051	52	52	0	417084	417084	0	+	BspQI	3051
1	205	340	341	1	2684269	2691893	7624	18	19	1	100390	108072	7683	+	BspQI	-59
1	205	341	342	1	2691893	2707445	15552	19	20	1	108072	123719	15646.3	+	BspQI	-94.3
1	205	342	343	1	2707445	2709441	1996	20	21	1	123719	125671	1952	+	BspQI	44
1	205	343	344	1	2709441	2712633	3192	21	22	1	125671	128896	3224.8	+	BspQI	-32.8
1	205	344	345	1	2712633	2719622	6989	22	23	1	128896	136321	7425.2	+	BspQI	-436.2
1	205	345	346	1	2719622	2720351	729	23	23	0	136321	136321	0	+	BspQI	729
1	205	346	347	1	2720351	2725697	5346	23	24	1	136321	142076	5755.4	+	BspQI	-409.4
1	205	347	348	1	2725697	2744174	18477	24	25	1	142076	160915	18839	+	BspQI	-362
1	205	348	349	1	2744174	2748033	3859	25	26	1	160915	164764	3848.7	+	BspQI	10.3
1	205	349	350	1	2748033	2750763	2730	26	27	1	164764	167471	2706.9	+	BspQI	23.1
1	205	350	351	1	2750763	2753471	2708	27	28	1	167471	170192	2720.9	+	BspQI	-12.9
1	205	351	352	1	2753471	2755796	2325	28	29	1	170192	172545	2353.1	+	BspQI	-28.1
1	205	352	353	1	2755796	2764314	8518	29	30	1	172545	181144	8598.9	+	BspQI	-80.9
1	205	353	355	2	2764314	2784958	20644	30	32	2	181144	204660	23515.9	+	BspQI	-2871.9
1	205	355	356	1	2784958	2786074	1116	32	32	0	204660	204660	0	+	BspQI	1116
1	205	356	357	1	2786074	2805867	19793	32	33	1	204660	225088	20428.1	+	BspQI	-635.1
1	205	357	358	1	2805867	2812476	6609	33	34	1	225088	231782	6694.3	+	BspQI	-85.3
1	205	358	359	1	2812476	2816552	4076	34	35	1	231782	236918	5136.1	+	BspQI	-1060.1
1	205	359	360	1	2816552	2817946	1394	35	35	0	236918	236918	0	+	BspQI	1394
1	205	360	361	1	2817946	2820171	2225	35	36	1	236918	239408	2490.2	+	BspQI	-265.2
1	205	361	362	1	2820171	2828897	8726	36	37	1	239408	248467	9058.9	+	BspQI	-332.9
1	205	362	363	1	2828897	2833463	4566	37	38	1	248467	253081	4613.8	+	BspQI	-47.8
1	205	363	364	1	2833463	2836977	3514	38	39	1	253081	256577	3495.6	+	BspQI	18.4
1	205	364	365	1	2836977	2852010	15033	39	40	1	256577	271786	15209.6	+	BspQI	-176.6
1	205	365	366	1	2852010	2857300	5290	40	41	1	271786	277014	5227.8	+	BspQI	62.2
1	205	366	367	1	2857300	2865545	8245	41	42	1	277014	285376	8361.6	+	BspQI	-116.6
1	205	367	368	1	2865545	2868838	3293	42	43	1	285376	288506	3130.9	+	BspQI	162.1
1	205	368	369	1	2868838	2876250	7412	43	44	1	288506	296272	7765.1	+	BspQI	-353.1
1	205	369	370	1	2876250	2877094	844	44	44	0	296272	296272	0	+	BspQI	844
1	205	370	371	1	2877094	2878396	1302	44	45	1	296272	298333	2061.1	+	BspQI	-759.1
1	205	371	372	1	2878396	2879465	1069	45	45	0	298333	298333	0	+	BspQI	1069
1	205	372	373	1	2879465	2884298	4833	45	46	1	298333	303890	5557.8	+	BspQI	-724.8
1	205	373	374	1	2884298	2903601	19303	46	47	1	303890	323053	19162.4	+	BspQI	140.6
1	205	374	375	1	2903601	2906865	3264	47	48	1	323053	326264	3210.6	+	BspQI	53.4
1	205	375	376	1	2906865	2915000	8135	48	49	1	326264	334214	7950.3	+	BspQI	184.7
1	205	376	377	1	2915000	2.92221e+06	7210.5	49	50	1	334214	341320	7106.1	+	BspQI	104.4
1	205	377	378	1	2.92221e+06	2925921	3710.5	50	51	1	341320	344953	3633.3	+	BspQI	77.2
1	205	378	379	1	2925921	2931358	5437	51	52	1	344953	350509	5555.6	+	BspQI	-118.6
1	205	379	380	1	2931358	2935086	3728	52	54	2	350509	354794	4285.5	+	BspQI	-557.5
1	205	380	381	1	2935086	2938161	3075	54	55	1	354794	357719	2924.4	+	BspQI	150.6
1	205	381	382	1	2938161	2945047	6886	55	56	1	357719	365153	7434.7	+	BspQI	-548.7
1	205	382	383	1	2945047	2948626	3579	56	57	1	365153	368736	3582.5	+	BspQI	-3.5
1	205	383	384	1	2948626	2957180	8554	57	58	1	368736	377866	9130.4	+	BspQI	-576.4
1	205	384	385	1	2957180	2957894	714	58	58	0	377866	377866	0	+	BspQI	714
1	205	385	386	1	2957894	2975687	17793	58	59	1	377866	397498	19631.7	+	BspQI	-1838.7
1	205	386	388	2	2975687	2977678	1991	59	59	0	397498	397498	0	+	BspQI	1991
1	205	388	389	1	2977678	2989624	11946	59	60	1	397498	410242	12743.5	+	BspQI	-797.5
1	205	389	390	1	2989624	3000303	10679	60	61	1	410242	420888	10646.2	+	BspQI	32.8
1	205	390	391	1	3000303	3008848	8545	61	62	1	420888	429680	8792	+	BspQI	-247
1	205	391	392	1	3008848	3016862	8014	62	63	1	429680	437784	8103.8	+	BspQI	-89.8
1	205	392	393	1	3016862	3022003	5141	63	64	1	437784	443007	5223.7	+	BspQI	-82.7
1	205	393	394	1	3022003	3033692	11689	64	65	1	443007	454809	11801.6	+	BspQI	-112.6
1	205	394	396	2	3033692	3040906	7214	65	66	1	454809	462016	7207.7	+	BspQI	6.3
1	205	396	397	1	3040906	3042744	1838	66	67	1	462016	464023	2006.6	+	BspQI	-168.6
1	205	397	398	1	3042744	3049098	6354	67	68	1	464023	470364	6341.1	+	BspQI	12.9
1	205	398	399	1	3049098	3051903	2805	68	69	1	470364	473338	2974.3	+	BspQI	-169.3
1	205	399	400	1	3051903	3053810	1907	69	70	1	473338	475282	1943.9	+	BspQI	-36.9
1	205	400	401	1	3053810	3054303	493	70	70	0	475282	475282	0	+	BspQI	493
1	205	401	402	1	3054303	3061885	7582	70	71	1	475282	483239	7956.7	+	BspQI	-374.7
1	205	402	403	1	3061885	3067884	5999	71	72	1	483239	489273	6034	+	BspQI	-35
1	205	403	404	1	3067884	3073372	5488	72	73	1	489273	494808	5534.8	+	BspQI	-46.8
1	205	404	405	1	3073372	3082816	9444	73	74	1	494808	504307	9499.4	+	BspQI	-55.4
1	205	405	406	1	3082816	3088341	5525	74	75	1	504307	509872	5564.4	+	BspQI	-39.4
1	205	406	407	1	3088341	3092955	4614	75	76	1	509872	514697	4825.7	+	BspQI	-211.7
1	205	407	408	1	3092955	3094474	1519	76	77	1	514697	516279	1581.8	+	BspQI	-62.8
1	205	408	409	1	3094474	3100056	5582	77	78	1	516279	522897	6618	+	BspQI	-1036
1	205	409	410	1	3100056	3106620	6564	78	79	1	522897	529468	6570.5	+	BspQI	-6.5
1	205	410	411	1	3106620	3108232	1612	79	80	1	529468	531160	1692.5	+	BspQI	-80.5
1	205	411	412	1	3108232	3121044	12812	80	81	1	531160	544182	13021.8	+	BspQI	-209.8
1	205	412	413	1	3121044	3124159	3115	81	82	1	544182	547291	3108.9	+	BspQI	6.1
1	205	413	414	1	3124159	3.13416e+06	9996.5	82	83	1	547291	557475	10184.4	+	BspQI	-187.9
1	205	414	415	1	3.13416e+06	3137786	3630.5	83	84	1	557475	560987	3512	+	BspQI	118.5
1	205	415	418	3	3137786	3144438	6652	84	85	1	560987	568231	7244.1	+	BspQI	-592.1
1	205	418	419	1	3144438	3.14554e+06	1105.5	85	85	0	568231	568231	0	+	BspQI	1105.5
1	205	419	420	1	3.14554e+06	3148728	3184.5	85	86	1	568231	572193	3961.2	+	BspQI	-776.7
1	205	420	421	1	3148728	3149374	646	86	86	0	572193	572193	0	+	BspQI	646
1	205	421	422	1	3149374	3151916	2542	86	87	1	572193	575106	2913.2	+	BspQI	-371.2
1	205	422	423	1	3151916	3154203	2287	87	88	1	575106	577436	2329.9	+	BspQI	-42.9
1	205	423	424	1	3154203	3157877	3674	88	89	1	577436	581152	3716.8	+	BspQI	-42.8
1	205	424	425	1	3157877	3159906	2029	89	90	1	581152	583047	1894.1	+	BspQI	134.9
1	205	425	426	1	3159906	3167373	7467	90	91	1	583047	590611	7564.1	+	BspQI	-97.1
1	205	426	427	1	3167373	3173729	6356	91	92	1	590611	597060	6449.7	+	BspQI	-93.7
1	205	427	428	1	3173729	3180107	6378	92	93	1	597060	604304	7243.2	+	BspQI	-865.2
1	205	428	429	1	3180107	3182737	2630	93	94	1	604304	607106	2802.7	+	BspQI	-172.7
1	205	429	431	2	3182737	3200946	18209	94	95	1	607106	625341	18234.7	+	BspQI	-25.7
1	205	431	432	1	3200946	3205513	4567	95	96	1	625341	629828	4486.9	+	BspQI	80.1
1	205	432	433	1	3205513	3212547	7034	96	97	1	629828	636954	7126.6	+	BspQI	-92.6
1	205	433	434	1	3212547	3224168	11621	97	98	1	636954	648174	11219.3	+	BspQI	401.7
1	205	434	436	2	3224168	3232022	7854	98	99	1	648174	655863	7689.2	+	BspQI	164.8
1	205	436	437	1	3232022	3237365	5343	99	100	1	655863	661198	5335.1	+	BspQI	7.9
1	205	437	438	1	3237365	3243656	6291	100	101	1	661198	667691	6493.1	+	BspQI	-202.1
1	205	438	439	1	3243656	3247050	3394	101	102	1	667691	671020	3328.7	+	BspQI	65.3
1	205	439	440	1	3247050	3260100	13050	102	103	1	671020	684906	13886.2	+	BspQI	-836.2
1	205	440	441	1	3260100	3261409	1309	103	103	0	684906	684906	0	+	BspQI	1309
1	205	441	442	1	3261409	3264226	2817	103	104	1	684906	688506	3599.8	+	BspQI	-782.8
1	205	442	444	2	3264226	3269666	5440	104	105	1	688506	694359	5853.1	+	BspQI	-413.1
1	205	444	445	1	3269666	3271927	2261	105	106	1	694359	696935	2575.7	+	BspQI	-314.7
1	205	445	446	1	3271927	3273868	1941	106	107	1	696935	699297	2362.3	+	BspQI	-421.3
1	205	446	447	1	3273868	3275181	1313	107	107	0	699297	699297	0	+	BspQI	1313
1	205	447	448	1	3275181	3277361	2180	107	108	1	699297	701862	2565.2	+	BspQI	-385.2
1	205	448	449	1	3277361	3278977	1616	108	109	1	701862	703592	1730	+	BspQI	-114
1	205	449	450	1	3278977	3288225	9248	109	110	1	703592	713141	9549.1	+	BspQI	-301.1
1	205	450	451	1	3288225	3288732	507	110	110	0	713141	713141	0	+	BspQI	507
1	205	451	452	1	3288732	3309354	20622	110	111	1	713141	734481	21339.7	+	BspQI	-717.7
1	205	452	453	1	3309354	3313897	4543	111	112	1	734481	739036	4555.3	+	BspQI	-12.3
1	205	453	454	1	3313897	3330198	16301	112	113	1	739036	755981	16944.4	+	BspQI	-643.4
1	205	454	455	1	3330198	3331196	998	113	113	0	755981	755981	0	+	BspQI	998
1	205	455	456	1	3331196	3346740	15544	113	114	1	755981	772245	16264.4	+	BspQI	-720.4
1	205	456	457	1	3346740	3349082	2342	114	115	1	772245	774541	2295.9	+	BspQI	46.1
1	205	457	458	1	3349082	3351568	2486	115	116	1	774541	777653	3112.4	+	BspQI	-626.4
1	205	458	459	1	3351568	3352530	962	116	116	0	777653	777653	0	+	BspQI	962
1	205	459	460	1	3352530	3358873	6343	116	117	1	777653	784500	6846.2	+	BspQI	-503.2
1	205	460	461	1	3358873	3361489	2616	117	118	1	784500	787073	2573.7	+	BspQI	42.3
1	205	461	462	1	3361489	3372723	11234	118	119	1	787073	798576	11503.2	+	BspQI	-269.2
1	205	462	463	1	3372723	3374703	1980	119	120	1	798576	800603	2026.5	+	BspQI	-46.5
1	205	463	467	4	3374703	3418892	44189	120	122	2	800603	850715	50112	+	BspQI	-5923
1	205	467	468	1	3418892	3423017	4125	122	123	1	850715	854695	3980	+	BspQI	145
1	205	468	469	1	3423017	3437093	14076	123	124	1	854695	869167	14471.7	+	BspQI	-395.7
1	205	469	470	1	3437093	3441014	3921	124	125	1	869167	873083	3916.3	+	BspQI	4.7
1	205	470	471	1	3441014	3443598	2584	125	126	1	873083	875980	2896.9	+	BspQI	-312.9
1	205	471	472	1	3443598	3444975	1377	126	126	0	875980	875980	0	+	BspQI	1377
1	205	472	473	1	3444975	3448958	3983	126	127	1	875980	880865	4885.3	+	BspQI	-902.3
1	205	473	474	1	3448958	3452959	4001	127	128	1	880865	884947	4081.9	+	BspQI	-80.9
1	205	474	475	1	3452959	3458584	5625	128	129	1	884947	890683	5735.7	+	BspQI	-110.7
1	205	475	476	1	3458584	3464884	6300	129	130	1	890683	897046	6363.1	+	BspQI	-63.1
1	205	476	477	1	3464884	3469997	5113	130	131	1	897046	902449	5403.3	+	BspQI	-290.3
1	205	477	478	1	3469997	3470687	690	131	131	0	902449	902449	0	+	BspQI	690
1	205	478	479	1	3470687	3475880	5193	131	132	1	902449	908113	5663.5	+	BspQI	-470.5
1	205	479	480	1	3475880	3486138	10258	132	133	1	908113	918473	10360.1	+	BspQI	-102.1
1	205	480	481	1	3486138	3498744	12606	133	134	1	918473	931399	12926.2	+	BspQI	-320.2
1	205	481	482	1	3498744	3510591	11847	134	135	1	931399	944790	13390.9	+	BspQI	-1543.9
1	205	482	483	1	3510591	3517822	7231	135	136	1	944790	952232	7442.3	+	BspQI	-211.3
1	205	483	484	1	3517822	3526144	8322	136	137	1	952232	960570	8337.8	+	BspQI	-15.8
1	205	484	485	1	3526144	3534073	7929	137	138	1	960570	968428	7858.3	+	BspQI	70.7
1	205	485	486	1	3534073	3535433	1360	138	139	1	968428	969846	1417.5	+	BspQI	-57.5
1	205	486	487	1	3535433	3549043	13610	139	141	2	969846	984596	14750.1	+	BspQI	-1140.1
1	205	487	489	2	3549043	3550537	1494	141	141	0	984596	984596	0	+	BspQI	1494
1	205	489	490	1	3550537	3564008	13471	141	142	1	984596	998641	14044.8	+	BspQI	-573.8
1	205	490	491	1	3564008	3564461	453	142	142	0	998641	998641	0	+	BspQI	453
1	205	491	492	1	3564461	3575250	10789	142	143	1	998641	1.00973e+06	11094	+	BspQI	-305
1	205	492	494	2	3575250	3584540	9290	143	144	1	1.00973e+06	1018980	9245.3	+	BspQI	44.7
1	205	494	495	1	3584540	3586678	2138	144	145	1	1018980	1.02109e+06	2113.5	+	BspQI	24.5
1	205	495	496	1	3586678	3591485	4807	145	146	1	1.02109e+06	1026084	4990.5	+	BspQI	-183.5
1	205	496	497	1	3591485	3595302	3817	146	147	1	1026084	1.02987e+06	3788.2	+	BspQI	28.8
1	205	497	498	1	3595302	3603940	8638	147	148	1	1.02987e+06	1038586	8713.8	+	BspQI	-75.8
1	205	498	499	1	3603940	3608019	4079	148	149	1	1038586	1.0428e+06	4215.6	+	BspQI	-136.6
1	205	499	501	2	3608019	3612800	4781	149	150	1	1.0428e+06	1.04791e+06	5104.2	+	BspQI	-323.2
1	205	501	502	1	3612800	3616197	3397	150	151	1	1.04791e+06	1.0515e+06	3590.6	+	BspQI	-193.6
1	205	502	503	1	3616197	3617788	1591	151	152	1	1.0515e+06	1.05319e+06	1692.9	+	BspQI	-101.9
1	205	503	504	1	3617788	3620127	2339	152	153	1	1.05319e+06	1.05534e+06	2146.1	+	BspQI	192.9
1	205	504	505	1	3620127	3628952	8825	153	154	1	1.05534e+06	1.0644e+06	9069	+	BspQI	-244
1	205	505	506	1	3628952	3648686	19734	154	155	1	1.0644e+06	1.08424e+06	19835.2	+	BspQI	-101.2
1	205	506	507	1	3648686	3654673	5987	155	156	1	1.08424e+06	1.09064e+06	6402.7	+	BspQI	-415.7
1	205	507	508	1	3654673	3655648	975	156	156	0	1.09064e+06	1.09064e+06	0	+	BspQI	975
1	205	508	509	1	3655648	3657589	1941	156	157	1	1.09064e+06	1.09317e+06	2525.8	+	BspQI	-584.8
1	205	509	510	1	3657589	3668869	11280	157	158	1	1.09317e+06	1.10462e+06	11447.6	+	BspQI	-167.6
1	205	510	511	1	3668869	3682734	13865	158	159	1	1.10462e+06	1.11851e+06	13893.9	+	BspQI	-28.9
1	205	511	512	1	3682734	3687448	4714	159	160	1	1.11851e+06	1.12323e+06	4725.3	+	BspQI	-11.3
1	205	512	513	1	3687448	3695773	8325	160	161	1	1.12323e+06	1.13165e+06	8414.9	+	BspQI	-89.9
1	205	513	514	1	3695773	3733375	37602	161	162	1	1.13165e+06	1.16941e+06	37758.8	+	BspQI	-156.8
1	205	514	515	1	3733375	3740021	6646	162	163	1	1.16941e+06	1.1761e+06	6693.8	+	BspQI	-47.8
1	205	515	516	1	3740021	3748493	8472	163	164	1	1.1761e+06	1.18469e+06	8583.9	+	BspQI	-111.9
1	205	516	517	1	3748493	3751511	3018	164	165	1	1.18469e+06	1.18856e+06	3868.9	+	BspQI	-850.9
1	205	517	518	1	3751511	3752849	1338	165	165	0	1.18856e+06	1.18856e+06	0	+	BspQI	1338
1	205	518	519	1	3752849	3.75924e+06	6390.5	165	166	1	1.18856e+06	1.1952e+06	6645.4	+	BspQI	-254.9
1	205	519	520	1	3.75924e+06	3769786	10546.5	166	167	1	1.1952e+06	1.20583e+06	10633.1	+	BspQI	-86.6
1	205	520	521	1	3769786	3773273	3487	167	168	1	1.20583e+06	1.20934e+06	3501.7	+	BspQI	-14.7
1	205	521	522	1	3773273	3782304	9031	168	169	1	1.20934e+06	1.21837e+06	9035.3	+	BspQI	-4.3
1	205	522	523	1	3782304	3797398	15094	169	170	1	1.21837e+06	1.234e+06	15632.4	+	BspQI	-538.4
1	205	523	524	1	3797398	3799983	2585	170	171	1	1.234e+06	1.2365e+06	2495.7	+	BspQI	89.3
1	205	524	525	1	3799983	3803360	3377	171	172	1	1.2365e+06	1.23993e+06	3433.8	+	BspQI	-56.8
1	205	525	526	1	3803360	3805881	2521	172	173	1	1.23993e+06	1.24264e+06	2707.9	+	BspQI	-186.9
1	205	526	527	1	3805881	3806736	855	173	173	0	1.24264e+06	1.24264e+06	0	+	BspQI	855
1	205	527	528	1	3806736	3811310	4574	173	174	1	1.24264e+06	1.24748e+06	4834.8	+	BspQI	-260.8
1	205	528	529	1	3811310	3817339	6029	174	175	1	1.24748e+06	1.25353e+06	6058.5	+	BspQI	-29.5
1	205	529	530	1	3817339	3835343	18004	175	176	1	1.25353e+06	1.27163e+06	18098.6	+	BspQI	-94.6
1	205	530	531	1	3835343	4014590	179247	176	179	3	1.27163e+06	1.30752e+06	35885.7	+	BspQI	143361
1	205	531	532	1	4014590	4022150	7560	179	180	1	1.30752e+06	1315607	8088.9	+	BspQI	-528.9
1	205	532	533	1	4022150	4023775	1625	180	180	0	1315607	1315607	0	+	BspQI	1625
1	205	533	534	1	4023775	4024889	1114	180	181	1	1315607	1.31749e+06	1886.2	+	BspQI	-772.2
1	205	534	535	1	4024889	4026590	1701	181	182	1	1.31749e+06	1.31937e+06	1881.2	+	BspQI	-180.2
1	205	535	536	1	4026590	4031778	5188	182	183	1	1.31937e+06	1324775	5400.6	+	BspQI	-212.6
1	205	536	537	1	4031778	4035536	3758	183	184	1	1324775	1.3285e+06	3726.4	+	BspQI	31.6
1	205	537	538	1	4035536	4041410	5874	184	185	1	1.3285e+06	1.33446e+06	5962.1	+	BspQI	-88.1
1	205	538	539	1	4041410	4044557	3147	185	186	1	1.33446e+06	1.33758e+06	3121.2	+	BspQI	25.8
1	205	539	540	1	4044557	4.0586e+06	14040.5	186	187	1	1.33758e+06	1.35171e+06	14124.5	+	BspQI	-84
1	205	540	541	1	4.0586e+06	4.06531e+06	6715	187	188	1	1.35171e+06	1.35852e+06	6808.1	+	BspQI	-93.1
1	205	541	542	1	4.06531e+06	4077815	12502.5	188	189	1	1.35852e+06	1.37122e+06	12699.1	+	BspQI	-196.6
1	205	542	543	1	4077815	4080437	2622	189	190	1	1.37122e+06	1.37391e+06	2694.3	+	BspQI	-72.3
1	205	543	544	1	4080437	4089353	8916	190	191	1	1.37391e+06	1.38301e+06	9098.2	+	BspQI	-182.2
1	205	544	545	1	4089353	4091953	2600	191	192	1	1.38301e+06	1.38573e+06	2719.9	+	BspQI	-119.9
1	205	545	546	1	4091953	4093498	1545	192	193	1	1.38573e+06	1.38798e+06	2250	+	BspQI	-705
1	205	546	547	1	4093498	4094906	1408	193	193	0	1.38798e+06	1.38798e+06	0	+	BspQI	1408
1	205	547	548	1	4094906	4098653	3747	193	194	1	1.38798e+06	1.3923e+06	4324.4	+	BspQI	-577.4
1	205	548	550	2	4098653	4101673	3020	194	195	1	1.3923e+06	1.39552e+06	3221.3	+	BspQI	-201.3
1	205	550	551	1	4101673	4102441	768	195	195	0	1.39552e+06	1.39552e+06	0	+	BspQI	768
1	205	551	552	1	4102441	4106673	4232	195	196	1	1.39552e+06	1.40047e+06	4949.4	+	BspQI	-717.4
1	205	552	553	1	4106673	4108042	1369	196	196	0	1.40047e+06	1.40047e+06	0	+	BspQI	1369
1	205	553	554	1	4108042	4114960	6918	196	197	1	1.40047e+06	1.40851e+06	8041	+	BspQI	-1123
1	205	554	555	1	4114960	4129154	14194	197	198	1	1.40851e+06	1.42173e+06	13217.4	+	BspQI	976.6
1	205	555	556	1	4129154	4136255	7101	198	199	1	1.42173e+06	1.42889e+06	7158.4	+	BspQI	-57.4
1	205	556	557	1	4136255	4141943	5688	199	200	1	1.42889e+06	1.43585e+06	6955.7	+	BspQI	-1267.7
1	205	557	558	1	4141943	4143559	1616	200	200	0	1.43585e+06	1.43585e+06	0	+	BspQI	1616
1	205	558	559	1	4143559	4.14501e+06	1447.5	200	201	1	1.43585e+06	1.43839e+06	2541.2	+	BspQI	-1093.7
1	205	559	560	1	4.14501e+06	4156364	11357.5	201	202	1	1.43839e+06	1.45001e+06	11622.2	+	BspQI	-264.7
1	205	560	561	1	4156364	4172703	16339	202	203	1	1.45001e+06	1.46653e+06	16521.1	+	BspQI	-182.1
1	205	561	562	1	4172703	4178939	6236	203	204	1	1.46653e+06	1.47298e+06	6448.7	+	BspQI	-212.7
1	205	562	563	1	4178939	4181187	2248	204	205	1	1.47298e+06	1.47539e+06	2407.7	+	BspQI	-159.7
1	205	563	564	1	4181187	4182179	992	205	205	0	1.47539e+06	1.47539e+06	0	+	BspQI	992
1	205	564	565	1	4182179	4186970	4791	205	206	1	1.47539e+06	1.4809e+06	5516.3	+	BspQI	-725.3
1	205	565	567	2	4186970	4191229	4259	206	207	1	1.4809e+06	1.48513e+06	4226.1	+	BspQI	32.9
1	205	567	568	1	4191229	4198981	7752	207	208	1	1.48513e+06	1.4936e+06	8473	+	BspQI	-721
1	205	568	570	2	4198981	4216408	17427	208	209	1	1.4936e+06	1.51186e+06	18255.1	+	BspQI	-828.1
1	205	570	571	1	4216408	4227275	10867	209	210	1	1.51186e+06	1.52322e+06	11360.6	+	BspQI	-493.6
1	205	571	572	1	4227275	4253146	25871	210	212	2	1.52322e+06	1.54926e+06	26040.1	+	BspQI	-169.1
1	205	572	573	1	4253146	4265712	12566	212	213	1	1.54926e+06	1561711	12452.5	+	BspQI	113.5
1	205	573	574	1	4265712	4288784	23072	213	214	1	1561711	1.58483e+06	23114.3	+	BspQI	-42.3
1	205	574	575	1	4288784	4300442	11658	214	215	1	1.58483e+06	1.59651e+06	11685.8	+	BspQI	-27.8
1	205	575	576	1	4300442	4304415	3973	215	216	1	1.59651e+06	1.60045e+06	3941.8	+	BspQI	31.2
1	205	576	577	1	4304415	4327694	23279	216	217	1	1.60045e+06	1.62372e+06	23267.9	+	BspQI	11.1
1	205	577	578	1	4327694	4331432	3738	217	218	1	1.62372e+06	1.62747e+06	3747.6	+	BspQI	-9.6
1	205	578	579	1	4331432	4338290	6858	218	219	1	1.62747e+06	1.63437e+06	6900.9	+	BspQI	-42.9
1	205	579	580	1	4338290	4341052	2762	219	220	1	1.63437e+06	1.63702e+06	2653.3	+	BspQI	108.7
1	205	580	581	1	4341052	4357811	16759	220	221	1	1.63702e+06	1.65373e+06	16703.9	+	BspQI	55.1
1	205	581	582	1	4357811	4366894	9083	221	222	1	1.65373e+06	1.6629e+06	9168.9	+	BspQI	-85.9
1	205	582	583	1	4366894	4373670	6776	222	223	1	1.6629e+06	1.66976e+06	6859.7	+	BspQI	-83.7
1	205	583	584	1	4373670	4376326	2656	223	224	1	1.66976e+06	1.67237e+06	2613.2	+	BspQI	42.8
1	205	584	585	1	4376326	4380818	4492	224	225	1	1.67237e+06	1676943	4574.7	+	BspQI	-82.7
1	205	585	586	1	4380818	4389304	8486	225	226	1	1676943	1.68542e+06	8480.3	+	BspQI	5.7
1	205	586	587	1	4389304	4411012	21708	226	227	1	1.68542e+06	1.70783e+06	22408.5	+	BspQI	-700.5
1	205	587	588	1	4411012	4412835	1823	227	228	1	1.70783e+06	1709703	1871.2	+	BspQI	-48.2
1	205	588	589	1	4412835	4415150	2315	228	229	1	1709703	1.71197e+06	2262.1	+	BspQI	52.9
1	205	589	590	1	4415150	4418593	3443	229	230	1	1.71197e+06	1.71552e+06	3556.6	+	BspQI	-113.6
1	205	590	591	1	4418593	4422485	3892	230	231	1	1.71552e+06	1.71949e+06	3968.6	+	BspQI	-76.6
1	205	591	592	1	4422485	4445622	23137	231	232	1	1.71949e+06	1.74271e+06	23215.9	+	BspQI	-78.9
1	205	592	593	1	4445622	4447869	2247	232	233	1	1.74271e+06	1.74492e+06	2212	+	BspQI	35
1	205	593	594	1	4447869	4450651	2782	233	234	1	1.74492e+06	1.74768e+06	2760.6	+	BspQI	21.4
1	205	594	595	1	4450651	4457993	7342	234	235	1	1.74768e+06	1755126	7447.2	+	BspQI	-105.2
1	205	595	596	1	4457993	4461094	3101	235	236	1	1755126	1758285	3159	+	BspQI	-58
1	205	596	597	1	4461094	4465384	4290	236	237	1	1758285	1762652	4367	+	BspQI	-77
1	205	597	598	1	4465384	4.46918e+06	3798.5	237	238	1	1762652	1.76636e+06	3712.8	+	BspQI	85.7
1	205	598	599	1	4.46918e+06	4480777	11594.5	238	239	1	1.76636e+06	1.77796e+06	11593.9	+	BspQI	0.6
1	205	599	600	1	4480777	4493195	12418	239	240	1	1.77796e+06	1.79045e+06	12488.7	+	BspQI	-70.7
1	205	600	601	1	4493195	4495522	2327	240	241	1	1.79045e+06	1.79277e+06	2318.8	+	BspQI	8.2
1	205	601	602	1	4495522	4504512	8990	241	242	1	1.79277e+06	1.80173e+06	8962	+	BspQI	28
1	205	602	603	1	4504512	4515043	10531	242	243	1	1.80173e+06	1812315	10586.8	+	BspQI	-55.8
1	205	603	605	2	4515043	4535512	20469	243	244	1	1812315	1.83286e+06	20549.4	+	BspQI	-80.4
1	205	605	606	1	4535512	4543597	8085	244	245	1	1.83286e+06	1.84103e+06	8162.3	+	BspQI	-77.3
1	205	606	607	1	4543597	4546737	3140	245	246	1	1.84103e+06	1.84407e+06	3044	+	BspQI	96
1	205	607	608	1	4546737	4549969	3232	246	247	1	1.84407e+06	1.84749e+06	3417	+	BspQI	-185
1	205	608	609	1	4549969	4551823	1854	247	248	1	1.84749e+06	1.84938e+06	1892.6	+	BspQI	-38.6
1	205	609	610	1	4551823	4552306	483	248	248	0	1.84938e+06	1.84938e+06	0	+	BspQI	483
1	205	610	611	1	4552306	4562404	10098	248	249	1	1.84938e+06	1.85991e+06	10530.5	+	BspQI	-432.5
1	205	611	612	1	4562404	4571502	9098	249	250	1	1.85991e+06	1.8691e+06	9190.3	+	BspQI	-92.3
1	205	612	613	1	4571502	4575942	4440	250	251	1	1.8691e+06	1.87368e+06	4579.8	+	BspQI	-139.8
1	205	613	614	1	4575942	4576556	614	251	251	0	1.87368e+06	1.87368e+06	0	+	BspQI	614
1	205	614	615	1	4576556	4578719	2163	251	252	1	1.87368e+06	1.87625e+06	2567.3	+	BspQI	-404.3
1	205	615	616	1	4578719	4592477	13758	252	253	1	1.87625e+06	1.89015e+06	13897.7	+	BspQI	-139.7
1	205	616	617	1	4592477	4595858	3381	253	254	1	1.89015e+06	1.89346e+06	3310.3	+	BspQI	70.7
1	205	617	618	1	4595858	4599607	3749	254	255	1	1.89346e+06	1.89718e+06	3719.7	+	BspQI	29.3
1	205	618	619	1	4599607	4607574	7967	255	256	1	1.89718e+06	1.90533e+06	8153.7	+	BspQI	-186.7
1	205	619	620	1	4607574	4611890	4316	256	257	1	1.90533e+06	1.90968e+06	4345.5	+	BspQI	-29.5
1	205	620	621	1	4611890	4614465	2575	257	258	1	1.90968e+06	1.9124e+06	2721.2	+	BspQI	-146.2
1	205	621	623	2	4614465	4621172	6707	258	259	1	1.9124e+06	1.91889e+06	6497	+	BspQI	210
1	205	623	624	1	4621172	4628691	7519	259	260	1	1.91889e+06	1.9264e+06	7511.2	+	BspQI	7.8
1	205	624	625	1	4628691	4635652	6961	260	261	1	1.9264e+06	1.93337e+06	6964.9	+	BspQI	-3.9
1	205	625	626	1	4635652	4640622	4970	261	262	1	1.93337e+06	1.93834e+06	4966.2	+	BspQI	3.8
1	205	626	627	1	4640622	4644078	3456	262	263	1	1.93834e+06	1.94172e+06	3383.5	+	BspQI	72.5
1	205	627	628	1	4644078	4668451	24373	263	264	1	1.94172e+06	1.96624e+06	24519.2	+	BspQI	-146.2
1	205	628	629	1	4668451	4671389	2938	264	265	1	1.96624e+06	1.96914e+06	2899.4	+	BspQI	38.6
1	205	629	630	1	4671389	4674639	3250	265	266	1	1.96914e+06	1.97232e+06	3180.9	+	BspQI	69.1
1	205	630	631	1	4674639	4681993	7354	266	267	1	1.97232e+06	1.97977e+06	7450.5	+	BspQI	-96.5
1	205	631	632	1	4681993	4686326	4333	267	268	1	1.97977e+06	1.98409e+06	4323.5	+	BspQI	9.5
1	205	632	633	1	4686326	4688369	2043	268	269	1	1.98409e+06	1.9862e+06	2111.8	+	BspQI	-68.8
1	205	633	634	1	4688369	4717221	28852	269	270	1	1.9862e+06	2015254	29049.6	+	BspQI	-197.6
1	205	634	635	1	4717221	4727871	10650	270	271	1	2015254	2.02594e+06	10681.4	+	BspQI	-31.4
1	205	635	636	1	4727871	4734942	7071	271	272	1	2.02594e+06	2.03307e+06	7139.2	+	BspQI	-68.2
1	205	636	637	1	4734942	4740075	5133	272	273	1	2.03307e+06	2.03822e+06	5146.6	+	BspQI	-13.6
1	205	637	639	2	4740075	4746785	6710	273	274	1	2.03822e+06	2.0456e+06	7382.6	+	BspQI	-672.6
1	205	639	640	1	4746785	4748035	1250	274	274	0	2.0456e+06	2.0456e+06	0	+	BspQI	1250
1	205	640	641	1	4748035	4760402	12367	274	275	1	2.0456e+06	2.05852e+06	12912.9	+	BspQI	-545.9
1	205	641	642	1	4760402	4765449	5047	275	276	1	2.05852e+06	2.06368e+06	5164.8	+	BspQI	-117.8
1	205	642	643	1	4765449	4771932	6483	276	277	1	2.06368e+06	2.07041e+06	6729.4	+	BspQI	-246.4
1	205	643	644	1	4771932	4773965	2033	277	278	1	2.07041e+06	2.07248e+06	2066	+	BspQI	-33
1	205	644	645	1	4773965	4779596	5631	278	279	1	2.07248e+06	2.07795e+06	5474	+	BspQI	157
1	205	645	646	1	4779596	4783537	3941	279	280	1	2.07795e+06	2.08201e+06	4059	+	BspQI	-118
1	205	646	647	1	4783537	4.78709e+06	3555.5	280	281	1	2.08201e+06	2.08556e+06	3545.6	+	BspQI	9.9
1	205	647	648	1	4.78709e+06	4791464	4371.5	281	282	1	2.08556e+06	2.08986e+06	4308.6	+	BspQI	62.9
1	205	648	649	1	4791464	4798899	7435	282	283	1	2.08986e+06	2.0975e+06	7632.5	+	BspQI	-197.5
1	205	649	650	1	4798899	4805155	6256	283	284	1	2.0975e+06	2.10393e+06	6430.6	+	BspQI	-174.6
1	205	650	651	1	4805155	4808280	3125	284	285	1	2.10393e+06	2.10681e+06	2880.7	+	BspQI	244.3
1	205	651	652	1	4808280	4810392	2112	285	286	1	2.10681e+06	2.10889e+06	2085.3	+	BspQI	26.7
1	205	652	653	1	4810392	4818925	8533	286	287	1	2.10889e+06	2.11773e+06	8837.4	+	BspQI	-304.4
1	205	653	654	1	4818925	4825998	7073	287	288	1	2.11773e+06	2.12481e+06	7083.1	+	BspQI	-10.1
1	205	654	655	1	4825998	4829382	3384	288	289	1	2.12481e+06	2.12818e+06	3362.7	+	BspQI	21.3
1	205	655	656	1	4829382	4836943	7561	289	290	1	2.12818e+06	2.13584e+06	7658.7	+	BspQI	-97.7
1	205	656	657	1	4836943	4840298	3355	290	291	1	2.13584e+06	2.1392e+06	3365.1	+	BspQI	-10.1
1	205	657	658	1	4840298	4854437	14139	291	292	1	2.1392e+06	2.15339e+06	14190.4	+	BspQI	-51.4
1	205	658	659	1	4854437	4856973	2536	292	293	1	2.15339e+06	2.15588e+06	2487.6	+	BspQI	48.4
1	205	659	660	1	4856973	4862450	5477	293	294	1	2.15588e+06	2.16159e+06	5715	+	BspQI	-238
1	205	660	661	1	4862450	4866157	3707	294	295	1	2.16159e+06	2.1653e+06	3704.3	+	BspQI	2.7
1	205	661	662	1	4866157	4869184	3027	295	296	1	2.1653e+06	2.16828e+06	2985.3	+	BspQI	41.7
1	205	662	663	1	4869184	4889598	20414	296	297	1	2.16828e+06	2.18859e+06	20303	+	BspQI	111
1	205	663	664	1	4889598	4893778	4180	297	298	1	2.18859e+06	2.19272e+06	4136.8	+	BspQI	43.2
1	205	664	665	1	4893778	4908488	14710	298	299	1	2.19272e+06	2.20739e+06	14667.8	+	BspQI	42.2
1	205	665	666	1	4908488	4913701	5213	299	300	1	2.20739e+06	2212967	5576.6	+	BspQI	-363.6
1	205	666	667	1	4913701	4914256	555	300	300	0	2212967	2212967	0	+	BspQI	555
1	205	667	668	1	4914256	4924859	10603	300	301	1	2212967	2224143	11176	+	BspQI	-573
1	205	668	669	1	4924859	4925631	772	301	301	0	2224143	2224143	0	+	BspQI	772
1	205	669	670	1	4925631	4933009	7378	301	302	1	2224143	2.23202e+06	7877.5	+	BspQI	-499.5
1	205	670	671	1	4933009	4934765	1756	302	303	1	2.23202e+06	2.23384e+06	1820.7	+	BspQI	-64.7
1	205	671	672	1	4934765	4937871	3106	303	304	1	2.23384e+06	2.23671e+06	2867.6	+	BspQI	238.4
1	205	672	673	1	4937871	4941963	4092	304	305	1	2.23671e+06	2.24091e+06	4205.1	+	BspQI	-113.1
1	205	673	674	1	4941963	4952363	10400	305	306	1	2.24091e+06	2.25125e+06	10332.6	+	BspQI	67.4
1	205	674	675	1	4952363	4962485	10122	306	307	1	2.25125e+06	2.2615e+06	10248.6	+	BspQI	-126.6
1	205	675	676	1	4962485	4965745	3260	307	308	1	2.2615e+06	2.2647e+06	3200	+	BspQI	60
1	205	676	677	1	4965745	4987482	21737	308	309	1	2.2647e+06	2.28647e+06	21778.8	+	BspQI	-41.8
1	205	677	679	2	4987482	5025026	37544	309	311	2	2.28647e+06	2.32614e+06	39661.8	+	BspQI	-2117.8
1	205	679	680	1	5025026	5026293	1267	311	311	0	2.32614e+06	2.32614e+06	0	+	BspQI	1267
1	205	680	681	1	5026293	5028567	2274	311	312	1	2.32614e+06	2.32943e+06	3293.7	+	BspQI	-1019.7
1	205	681	682	1	5028567	5036513	7946	312	313	1	2.32943e+06	2.33757e+06	8136.7	+	BspQI	-190.7
1	205	682	683	1	5036513	5.04112e+06	4603.5	313	314	1	2.33757e+06	2.34193e+06	4367	+	BspQI	236.5
1	205	683	684	1	5.04112e+06	5042731	1614.5	314	315	1	2.34193e+06	2.34352e+06	1586.5	+	BspQI	28
1	205	684	685	1	5042731	5052374	9643	315	316	1	2.34352e+06	2.35333e+06	9810.5	+	BspQI	-167.5
1	205	685	686	1	5052374	5058330	5956	316	317	1	2.35333e+06	2.35926e+06	5925.8	+	BspQI	30.2
1	205	686	687	1	5058330	5.06985e+06	11515.5	317	318	1	2.35926e+06	2.37068e+06	11420.6	+	BspQI	94.9
1	205	687	688	1	5.06985e+06	5071930	2084.5	318	319	1	2.37068e+06	2372790	2113.5	+	BspQI	-29
1	205	688	689	1	5071930	5085725	13795	319	320	1	2372790	2.38669e+06	13904.8	+	BspQI	-109.8
1	205	689	690	1	5085725	5099652	13927	320	321	1	2.38669e+06	2400795	14100.2	+	BspQI	-173.2
1	205	690	691	1	5099652	5100454	802	321	321	0	2400795	2400795	0	+	BspQI	802
1	205	691	692	1	5100454	5102378	1924	321	322	1	2400795	2.40304e+06	2245.2	+	BspQI	-321.2
1	205	692	693	1	5102378	5110057	7679	322	323	1	2.40304e+06	2.4109e+06	7858.3	+	BspQI	-179.3
1	205	693	694	1	5110057	5111908	1851	323	324	1	2.4109e+06	2.41272e+06	1819.3	+	BspQI	31.7
1	205	694	695	1	5111908	5129466	17558	324	325	1	2.41272e+06	2.43022e+06	17501.9	+	BspQI	56.1
1	205	695	696	1	5129466	5136412	6946	325	326	1	2.43022e+06	2.43745e+06	7235	+	BspQI	-289
1	205	696	697	1	5136412	5137215	803	326	326	0	2.43745e+06	2.43745e+06	0	+	BspQI	803
1	205	697	698	1	5137215	5157868	20653	326	327	1	2.43745e+06	2.45862e+06	21169.6	+	BspQI	-516.6
1	205	698	699	1	5157868	5159690	1822	327	328	1	2.45862e+06	2.46068e+06	2051.3	+	BspQI	-229.3
1	205	699	701	2	5159690	5173298	13608	328	329	1	2.46068e+06	2.47432e+06	13640.2	+	BspQI	-32.2
1	205	701	702	1	5173298	5184049	10751	329	330	1	2.47432e+06	2.48509e+06	10769.6	+	BspQI	-18.6
1	205	702	703	1	5184049	5192909	8860	330	331	1	2.48509e+06	2494176	9090.6	+	BspQI	-230.6
1	205	703	704	1	5192909	5193512	603	331	331	0	2494176	2494176	0	+	BspQI	603
1	205	704	705	1	5193512	5205273	11761	331	332	1	2494176	2.50632e+06	12148.1	+	BspQI	-387.1
1	205	705	706	1	5205273	5212632	7359	332	333	1	2.50632e+06	2.51395e+06	7623.6	+	BspQI	-264.6
1	205	706	707	1	5212632	5213385	753	333	333	0	2.51395e+06	2.51395e+06	0	+	BspQI	753
1	205	707	708	1	5213385	5215293	1908	333	334	1	2.51395e+06	2.51708e+06	3131.1	+	BspQI	-1223.1
1	205	708	709	1	5215293	5216225	932	334	334	0	2.51708e+06	2.51708e+06	0	+	BspQI	932
1	205	709	710	1	5216225	5218810	2585	334	335	1	2.51708e+06	2.51986e+06	2777.8	+	BspQI	-192.8
1	205	710	711	1	5218810	5233352	14542	335	336	1	2.51986e+06	2.53511e+06	15255.8	+	BspQI	-713.8
1	205	711	712	1	5233352	5259538	26186	336	337	1	2.53511e+06	2.56111e+06	25997.3	+	BspQI	188.7
1	205	712	713	1	5259538	5262417	2879	337	338	1	2.56111e+06	2563983	2873.3	+	BspQI	5.7
1	205	713	714	1	5262417	5270032	7615	338	339	1	2563983	2572088	8105	+	BspQI	-490
1	205	714	715	1	5270032	5271224	1192	339	339	0	2572088	2572088	0	+	BspQI	1192
1	205	715	716	1	5271224	5276277	5053	339	340	1	2572088	2.57849e+06	6400.8	+	BspQI	-1347.8
1	205	716	717	1	5276277	5277256	979	340	340	0	2.57849e+06	2.57849e+06	0	+	BspQI	979
1	205	717	718	1	5277256	5278515	1259	340	341	1	2.57849e+06	2.5799e+06	1409	+	BspQI	-150
1	205	718	719	1	5278515	5283718	5203	341	342	1	2.5799e+06	2.58507e+06	5167.5	+	BspQI	35.5
1	205	719	720	1	5283718	5294589	10871	342	343	1	2.58507e+06	2.59599e+06	10925.9	+	BspQI	-54.9
1	205	720	721	1	5294589	5297016	2427	343	344	1	2.59599e+06	2.59837e+06	2377.6	+	BspQI	49.4
1	205	721	722	1	5297016	5301050	4034	344	345	1	2.59837e+06	2602446	4077.2	+	BspQI	-43.2
1	205	722	723	1	5301050	5303470	2420	345	346	1	2602446	2.60479e+06	2344.7	+	BspQI	75.3
1	205	723	724	1	5303470	5314993	11523	346	347	1	2.60479e+06	2.61646e+06	11672	+	BspQI	-149
1	205	724	725	1	5314993	5325410	10417	347	348	1	2.61646e+06	2.62709e+06	10626.9	+	BspQI	-209.9
1	205	725	726	1	5325410	5326265	855	348	348	0	2.62709e+06	2.62709e+06	0	+	BspQI	855
1	205	726	727	1	5326265	5330315	4050	348	349	1	2.62709e+06	2.63178e+06	4689.8	+	BspQI	-639.8
1	205	727	728	1	5330315	5338051	7736	349	350	1	2.63178e+06	2.63955e+06	7773.7	+	BspQI	-37.7
1	205	728	730	2	5338051	5344514	6463	350	351	1	2.63955e+06	2.64614e+06	6582.7	+	BspQI	-119.7
1	205	730	731	1	5344514	5347509	2995	351	352	1	2.64614e+06	2.64904e+06	2901.9	+	BspQI	93.1
1	205	731	732	1	5347509	5.34934e+06	1835.5	352	353	1	2.64904e+06	2.65104e+06	2004.7	+	BspQI	-169.2
1	205	732	733	1	5.34934e+06	5353209	3864.5	353	354	1	2.65104e+06	2.65472e+06	3679.1	+	BspQI	185.4
1	205	733	734	1	5353209	5358235	5026	354	355	1	2.65472e+06	2.6599e+06	5183.2	+	BspQI	-157.2
1	205	734	735	1	5358235	5364605	6370	355	356	1	2.6599e+06	2.66626e+06	6353.8	+	BspQI	16.2
1	205	735	736	1	5364605	5371438	6833	356	357	1	2.66626e+06	2.67305e+06	6787.9	+	BspQI	45.1
1	205	736	737	1	5371438	5382133	10695	357	358	1	2.67305e+06	2.68377e+06	10723.7	+	BspQI	-28.7
1	205	737	738	1	5382133	5386109	3976	358	359	1	2.68377e+06	2.68767e+06	3902.4	+	BspQI	73.6
1	205	738	739	1	5386109	5397761	11652	359	360	1	2.68767e+06	2.69977e+06	12099.2	+	BspQI	-447.2
1	205	739	740	1	5397761	5401437	3676	360	361	1	2.69977e+06	2.70342e+06	3647	+	BspQI	29
1	205	740	741	1	5401437	5402881	1444	361	362	1	2.70342e+06	2704839	1420.3	+	BspQI	23.7
1	205	741	742	1	5402881	5410436	7555	362	363	1	2704839	2.71266e+06	7823.2	+	BspQI	-268.2
1	205	742	743	1	5410436	5411030	594	363	363	0	2.71266e+06	2.71266e+06	0	+	BspQI	594
1	205	743	744	1	5411030	5416533	5503	363	364	1	2.71266e+06	2.71843e+06	5771.6	+	BspQI	-268.6
1	205	744	745	1	5416533	5418567	2034	364	365	1	2.71843e+06	2.72045e+06	2014.7	+	BspQI	19.3
1	205	745	746	1	5418567	5420713	2146	365	366	1	2.72045e+06	2.72251e+06	2061.7	+	BspQI	84.3
1	205	746	747	1	5420713	5423490	2777	366	367	1	2.72251e+06	2.72524e+06	2729	+	BspQI	48
1	205	747	748	1	5423490	5427224	3734	367	368	1	2.72524e+06	2.72918e+06	3937.7	+	BspQI	-203.7
1	205	748	749	1	5427224	5429202	1978	368	369	1	2.72918e+06	2.73141e+06	2229.3	+	BspQI	-251.3
1	205	749	750	1	5429202	5430216	1014	369	369	0	2.73141e+06	2.73141e+06	0	+	BspQI	1014
1	205	750	751	1	5430216	5433027	2811	369	370	1	2.73141e+06	2.73481e+06	3405.9	+	BspQI	-594.9
1	205	751	752	1	5433027	5438813	5786	370	371	1	2.73481e+06	2.7407e+06	5892.7	+	BspQI	-106.7
1	205	752	753	1	5438813	5443556	4743	371	372	1	2.7407e+06	2745474	4769.2	+	BspQI	-26.2
1	205	753	754	1	5443556	5448111	4555	372	373	1	2745474	2.75554e+06	10065.5	+	BspQI	-5510.5
1	205	754	755	1	5448111	5449349	1238	373	373	0	2.75554e+06	2.75554e+06	0	+	BspQI	1238
1	205	755	756	1	5449349	5455377	6028	373	374	1	2.75554e+06	2.76263e+06	7089	+	BspQI	-1061
1	205	756	757	1	5455377	5462789	7412	374	375	1	2.76263e+06	2.77007e+06	7441.7	+	BspQI	-29.7
1	205	757	758	1	5462789	5465770	2981	375	376	1	2.77007e+06	2.77308e+06	3008.9	+	BspQI	-27.9
1	205	758	759	1	5465770	5470344	4574	376	377	1	2.77308e+06	2.77768e+06	4601	+	BspQI	-27
1	205	759	760	1	5470344	5473360	3016	377	378	1	2.77768e+06	2.78117e+06	3486	+	BspQI	-470
1	205	760	761	1	5473360	5474548	1188	378	378	0	2.78117e+06	2.78117e+06	0	+	BspQI	1188
1	205	761	762	1	5474548	5481603	7055	378	379	1	2.78117e+06	2.78889e+06	7726.3	+	BspQI	-671.3
1	205	762	763	1	5481603	5494116	12513	379	380	1	2.78889e+06	2.80164e+06	12751	+	BspQI	-238
1	205	763	764	1	5494116	5497047	2931	380	381	1	2.80164e+06	2.80454e+06	2894	+	BspQI	37
1	205	764	765	1	5497047	5502562	5515	381	382	1	2.80454e+06	2.81e+06	5466.8	+	BspQI	48.2
1	205	765	766	1	5502562	5507402	4840	382	383	1	2.81e+06	2.81489e+06	4889	+	BspQI	-49
1	205	766	767	1	5507402	5510347	2945	383	384	1	2.81489e+06	2.8178e+06	2904	+	BspQI	41
1	205	767	768	1	5510347	5518854	8507	384	385	1	2.8178e+06	2.82641e+06	8612.9	+	BspQI	-105.9
1	205	768	769	1	5518854	5523672	4818	385	386	1	2.82641e+06	2.83117e+06	4760.2	+	BspQI	57.8
1	205	769	770	1	5523672	5537071	13399	386	387	1	2.83117e+06	2.84464e+06	13473	+	BspQI	-74
1	205	770	771	1	5537071	5547676	10605	387	388	1	2.84464e+06	2.85542e+06	10779.8	+	BspQI	-174.8
1	205	771	772	1	5547676	5551377	3701	388	389	1	2.85542e+06	2.85934e+06	3918	+	BspQI	-217
1	205	772	773	1	5551377	5552387	1010	389	389	0	2.85934e+06	2.85934e+06	0	+	BspQI	1010
1	205	773	774	1	5552387	5556535	4148	389	390	1	2.85934e+06	2.86424e+06	4902.6	+	BspQI	-754.6
1	205	774	775	1	5556535	5560691	4156	390	391	1	2.86424e+06	2.86847e+06	4223.5	+	BspQI	-67.5
1	205	775	776	1	5560691	5567532	6841	391	392	1	2.86847e+06	2.87551e+06	7039.1	+	BspQI	-198.1
1	205	776	777	1	5567532	5569450	1918	392	393	1	2.87551e+06	2.87743e+06	1927	+	BspQI	-9
1	205	777	778	1	5569450	5572229	2779	393	394	1	2.87743e+06	2.88013e+06	2692.1	+	BspQI	86.9
1	205	778	779	1	5572229	5575911	3682	394	395	1	2.88013e+06	2.88383e+06	3700.9	+	BspQI	-18.9
1	205	779	780	1	5575911	5592549	16638	395	396	1	2.88383e+06	2.9005e+06	16673.3	+	BspQI	-35.3
1	205	780	781	1	5592549	5615365	22816	396	397	1	2.9005e+06	2.92327e+06	22770.7	+	BspQI	45.3
1	205	781	782	1	5615365	5629483	14118	397	398	1	2.92327e+06	2.93751e+06	14243.8	+	BspQI	-125.8
1	205	782	783	1	5629483	5634879	5396	398	399	1	2.93751e+06	2.94328e+06	5766	+	BspQI	-370
1	205	783	785	2	5634879	5636551	1672	399	399	0	2.94328e+06	2.94328e+06	0	+	BspQI	1672
1	205	785	786	1	5636551	5639703	3152	399	400	1	2.94328e+06	2947880	4599.9	+	BspQI	-1447.9
1	205	786	787	1	5639703	5640329	626	400	400	0	2947880	2947880	0	+	BspQI	626
1	205	787	788	1	5640329	5644358	4029	400	401	1	2947880	2.95248e+06	4599.6	+	BspQI	-570.6
1	205	788	789	1	5644358	5646978	2620	401	402	1	2.95248e+06	2.95502e+06	2535.9	+	BspQI	84.1
1	205	789	790	1	5646978	5654147	7169	402	403	1	2.95502e+06	2.96227e+06	7259.3	+	BspQI	-90.3
1	205	790	791	1	5654147	5658121	3974	403	404	1	2.96227e+06	2.9662e+06	3922.5	+	BspQI	51.5
1	205	791	792	1	5658121	5667676	9555	404	405	1	2.9662e+06	2.97582e+06	9624.9	+	BspQI	-69.9
1	205	792	793	1	5667676	5683078	15402	405	406	1	2.97582e+06	2991195	15372.8	+	BspQI	29.2
1	205	793	794	1	5683078	5690061	6983	406	407	1	2991195	2.9982e+06	7001.2	+	BspQI	-18.2
1	205	794	795	1	5690061	5692696	2635	407	408	1	2.9982e+06	3.00083e+06	2635.5	+	BspQI	-0.5
1	205	795	796	1	5692696	5696822	4126	408	409	1	3.00083e+06	3.00492e+06	4092.8	+	BspQI	33.2
1	205	796	797	1	5696822	5699174	2352	409	410	1	3.00492e+06	3.00729e+06	2365.8	+	BspQI	-13.8
1	205	797	798	1	5699174	5706463	7289	410	411	1	3.00729e+06	3.01463e+06	7340.2	+	BspQI	-51.2
1	205	798	799	1	5706463	5712113	5650	411	412	1	3.01463e+06	3.02031e+06	5678	+	BspQI	-28
1	205	799	800	1	5712113	5718789	6676	412	413	1	3.02031e+06	3.02741e+06	7101.8	+	BspQI	-425.8
1	205	800	801	1	5718789	5719786	997	413	413	0	3.02741e+06	3.02741e+06	0	+	BspQI	997
1	205	801	802	1	5719786	5722072	2286	413	414	1	3.02741e+06	3.0299e+06	2490.9	+	BspQI	-204.9
1	205	802	803	1	5722072	5724251	2179	414	415	1	3.0299e+06	3.0322e+06	2294.3	+	BspQI	-115.3
1	205	803	804	1	5724251	5728725	4474	415	416	1	3.0322e+06	3036897	4701.5	+	BspQI	-227.5
1	205	804	805	1	5728725	5747449	18724	416	417	1	3036897	3.05573e+06	18836.1	+	BspQI	-112.1
1	205	805	806	1	5747449	5750460	3011	417	418	1	3.05573e+06	3.05874e+06	3004.5	+	BspQI	6.5
1	205	806	807	1	5750460	5753462	3002	418	419	1	3.05874e+06	3.06175e+06	3008.3	+	BspQI	-6.3
1	205	807	808	1	5753462	5756383	2921	419	420	1	3.06175e+06	3.0647e+06	2950.2	+	BspQI	-29.2
1	205	808	809	1	5756383	5767326	10943	420	421	1	3.0647e+06	3.07569e+06	10998	+	BspQI	-55
1	205	809	810	1	5767326	5776548	9222	421	422	1	3.07569e+06	3.08494e+06	9249	+	BspQI	-27
1	205	810	811	1	5776548	5788103	11555	422	423	1	3.08494e+06	3.09649e+06	11551	+	BspQI	4
1	205	811	812	1	5788103	5790026	1923	423	424	1	3.09649e+06	3.09831e+06	1818.4	+	BspQI	104.6
1	205	812	813	1	5790026	5795680	5654	424	425	1	3.09831e+06	3.10422e+06	5909.3	+	BspQI	-255.3
1	205	813	814	1	5795680	5797655	1975	425	426	1	3.10422e+06	3.10622e+06	1996.5	+	BspQI	-21.5
1	205	814	815	1	5797655	5801340	3685	426	427	1	3.10622e+06	3.10987e+06	3649.6	+	BspQI	35.4
1	205	815	816	1	5801340	5805832	4492	427	428	1	3.10987e+06	3.11427e+06	4406	+	BspQI	86
1	205	816	817	1	5805832	5808061	2229	428	429	1	3.11427e+06	3.11643e+06	2158.8	+	BspQI	70.2
1	205	817	818	1	5808061	5818312	10251	429	430	1	3.11643e+06	3.12699e+06	10561.2	+	BspQI	-310.2
1	205	818	819	1	5818312	5818812	500	430	430	0	3.12699e+06	3.12699e+06	0	+	BspQI	500
1	205	819	820	1	5818812	5834947	16135	430	431	1	3.12699e+06	3.14355e+06	16551.3	+	BspQI	-416.3
1	205	820	821	1	5834947	5837351	2404	431	432	1	3.14355e+06	3.1459e+06	2355.1	+	BspQI	48.9
1	205	821	822	1	5837351	5842189	4838	432	433	1	3.1459e+06	3.15073e+06	4831.6	+	BspQI	6.4
1	205	822	823	1	5842189	5847896	5707	433	434	1	3.15073e+06	3156452	5720.1	+	BspQI	-13.1
1	205	823	824	1	5847896	5858776	10880	434	435	1	3156452	3.16731e+06	10856.3	+	BspQI	23.7
1	205	824	825	1	5858776	5863169	4393	435	436	1	3.16731e+06	3.17229e+06	4978.5	+	BspQI	-585.5
1	205	825	826	1	5863169	5866481	3312	436	437	1	3.17229e+06	3175779	3492.2	+	BspQI	-180.2
1	205	826	827	1	5866481	5867773	1292	437	437	0	3175779	3175779	0	+	BspQI	1292
1	205	827	828	1	5867773	5870103	2330	437	438	1	3175779	3.17905e+06	3268.5	+	BspQI	-938.5
1	205	828	829	1	5870103	5886283	16180	438	439	1	3.17905e+06	3.19548e+06	16429.8	+	BspQI	-249.8
1	205	829	830	1	5886283	5890416	4133	439	440	1	3.19548e+06	3.20004e+06	4564	+	BspQI	-431
1	205	830	831	1	5890416	5905871	15455	440	441	1	3.20004e+06	3.21637e+06	16331.9	+	BspQI	-876.9
1	205	831	833	2	5905871	5.91308e+06	7213.5	441	442	1	3.21637e+06	3.22353e+06	7152.5	+	BspQI	61
1	205	833	834	1	5.91308e+06	5914576	1491.5	442	443	1	3.22353e+06	3.22513e+06	1602.2	+	BspQI	-110.7
1	205	834	835	1	5914576	5919315	4739	443	444	1	3.22513e+06	3.22982e+06	4695.8	+	BspQI	43.2
1	205	835	836	1	5919315	5941714	22399	444	445	1	3.22982e+06	3.25272e+06	22893.4	+	BspQI	-494.4
1	205	836	838	2	5941714	5.94979e+06	8072.5	445	446	1	3.25272e+06	3.26074e+06	8023.4	+	BspQI	49.1
1	205	838	839	1	5.94979e+06	5953082	3295.5	446	447	1	3.26074e+06	3.26396e+06	3220.4	+	BspQI	75.1
1	205	839	840	1	5953082	5956731	3649	447	448	1	3.26396e+06	3.26779e+06	3829.7	+	BspQI	-180.7
1	205	840	842	2	5956731	5966532	9801	448	449	1	3.26779e+06	3.27776e+06	9973.8	+	BspQI	-172.8
1	205	842	843	1	5966532	5969614	3082	449	450	1	3.27776e+06	3280769	3004.6	+	BspQI	77.4
1	205	843	844	1	5969614	5973170	3556	450	451	1	3280769	3284319	3550	+	BspQI	6
1	617	844	845	1	5973170	5987861	14691	163	162	1	1.29123e+06	1.27672e+06	14517.1	-	BspQI	173.9
1	617	845	846	1	5987861	5998368	10507	162	161	1	1.27672e+06	1.26623e+06	10488.4	-	BspQI	18.6
1	617	846	847	1	5998368	6000040	1672	161	160	1	1.26623e+06	1.26451e+06	1723.6	-	BspQI	-51.6
1	617	847	848	1	6000040	6011691	11651	160	159	1	1.26451e+06	1.25207e+06	12439	-	BspQI	-788
1	617	848	849	1	6011691	6012795	1104	159	159	0	1.25207e+06	1.25207e+06	0	-	BspQI	1104
1	617	849	850	1	6012795	6015929	3134	159	158	1	1.25207e+06	1.24811e+06	3954	-	BspQI	-820
1	617	850	851	1	6015929	6017465	1536	158	157	1	1.24811e+06	1.24549e+06	2622.2	-	BspQI	-1086.2
1	617	851	852	1	6017465	6018897	1432	157	157	0	1.24549e+06	1.24549e+06	0	-	BspQI	1432
1	617	852	853	1	6018897	6020616	1719	157	156	1	1.24549e+06	1.24313e+06	2363.7	-	BspQI	-644.7
1	617	853	855	2	6020616	6046414	25798	156	155	1	1.24313e+06	1.21649e+06	26633.4	-	BspQI	-835.4
1	617	855	856	1	6046414	6050287	3873	155	154	1	1.21649e+06	1.2127e+06	3798.2	-	BspQI	74.8
1	617	856	858	2	6050287	6063621	13334	154	153	1	1.2127e+06	1.19917e+06	13525.6	-	BspQI	-191.6
1	617	858	859	1	6063621	6070906	7285	153	152	1	1.19917e+06	1.19134e+06	7827.9	-	BspQI	-542.9
1	617	859	860	1	6070906	6076427	5521	152	150	2	1.19134e+06	1.18588e+06	5465.6	-	BspQI	55.4
1	617	860	861	1	6076427	6086063	9636	150	149	1	1.18588e+06	1.17613e+06	9744.5	-	BspQI	-108.5
1	617	861	862	1	6086063	6091597	5534	149	148	1	1.17613e+06	1.17063e+06	5501.8	-	BspQI	32.2
1	617	862	863	1	6091597	6101466	9869	148	147	1	1.17063e+06	1.16064e+06	9989.3	-	BspQI	-120.3
1	617	863	864	1	6101466	6109771	8305	147	146	1	1.16064e+06	1.15221e+06	8431.6	-	BspQI	-126.6
1	617	864	865	1	6109771	6117448	7677	146	145	1	1.15221e+06	1144510	7698.9	-	BspQI	-21.9
1	617	865	866	1	6117448	6118839	1391	145	144	1	1144510	1.14286e+06	1652.6	-	BspQI	-261.6
1	617	866	867	1	6118839	6119613	774	144	144	0	1.14286e+06	1.14286e+06	0	-	BspQI	774
1	617	867	868	1	6119613	6125594	5981	144	143	1	1.14286e+06	1.13634e+06	6516.1	-	BspQI	-535.1
1	617	868	869	1	6125594	6129946	4352	143	142	1	1.13634e+06	1.13196e+06	4382.7	-	BspQI	-30.7
1	617	869	870	1	6129946	6156577	26631	142	141	1	1.13196e+06	1.1051e+06	26854.9	-	BspQI	-223.9
1	617	870	871	1	6156577	6158464	1887	141	140	1	1.1051e+06	1.10321e+06	1888.9	-	BspQI	-1.9
1	617	871	872	1	6158464	6164728	6264	140	139	1	1.10321e+06	1.09691e+06	6302	-	BspQI	-38
1	617	872	873	1	6164728	6172955	8227	139	138	1	1.09691e+06	1.0885e+06	8414.7	-	BspQI	-187.7
1	617	873	874	1	6172955	6185174	12219	138	137	1	1.0885e+06	1.0763e+06	12196.9	-	BspQI	22.1
1	617	874	875	1	6185174	6187210	2036	137	136	1	1.0763e+06	1.0743e+06	2005.8	-	BspQI	30.2
1	617	875	876	1	6187210	6195197	7987	136	135	1	1.0743e+06	1.06616e+06	8133.8	-	BspQI	-146.8
1	617	876	877	1	6195197	6199854	4657	135	134	1	1.06616e+06	1.06149e+06	4675.4	-	BspQI	-18.4
1	617	877	878	1	6199854	6205698	5844	134	133	1	1.06149e+06	1055592	5894.2	-	BspQI	-50.2
1	617	878	879	1	6205698	6211117	5419	133	132	1	1055592	1050043	5549	-	BspQI	-130
1	617	879	880	1	6211117	6.22024e+06	9122.5	132	131	1	1050043	1.04093e+06	9116.1	-	BspQI	6.4
1	617	880	881	1	6.22024e+06	6227043	6803.5	131	130	1	1.04093e+06	1.034e+06	6922.5	-	BspQI	-119
1	617	881	882	1	6227043	6237338	10295	130	129	1	1.034e+06	1.02371e+06	10292.9	-	BspQI	2.1
1	617	882	883	1	6237338	6261835	24497	129	128	1	1.02371e+06	999152	24559.5	-	BspQI	-62.5
1	617	883	884	1	6261835	6268251	6416	128	127	1	999152	992714	6438.1	-	BspQI	-22.1
1	617	884	885	1	6268251	6278919	10668	127	126	1	992714	981787	10927	-	BspQI	-259
1	617	885	886	1	6278919	6279378	459	126	126	0	981787	981787	0	-	BspQI	459
1	617	886	887	1	6279378	6285860	6482	126	125	1	981787	975098	6689.3	-	BspQI	-207.3
1	617	887	888	1	6285860	6295662	9802	125	124	1	975098	965221	9877	-	BspQI	-75
1	617	888	889	1	6295662	6300212	4550	124	123	1	965221	960507	4713.8	-	BspQI	-163.8
1	617	889	890	1	6300212	6303295	3083	123	122	1	960507	957422	3084.4	-	BspQI	-1.4
1	617	890	891	1	6303295	6305156	1861	122	121	1	957422	955501	1921.2	-	BspQI	-60.2
1	617	891	893	2	6305156	6323910	18754	121	120	1	955501	936654	18846.8	-	BspQI	-92.8
1	617	893	894	1	6323910	6329825	5915	120	119	1	936654	930631	6023.2	-	BspQI	-108.2
1	617	894	895	1	6329825	6333184	3359	119	118	1	930631	927383	3248.5	-	BspQI	110.5
1	617	895	896	1	6333184	6339767	6583	118	117	1	927383	920589	6793.6	-	BspQI	-210.6
1	617	896	897	1	6339767	6.34225e+06	2487.5	117	116	1	920589	918056	2533.6	-	BspQI	-46.1
1	617	897	898	1	6.34225e+06	6346498	4243.5	116	115	1	918056	913871	4184.1	-	BspQI	59.4
1	617	898	899	1	6346498	6350943	4445	115	114	1	913871	909396	4475.2	-	BspQI	-30.2
1	617	899	900	1	6350943	6366788	15845	114	113	1	909396	892920	16476	-	BspQI	-631
1	617	900	901	1	6366788	6367702	914	113	113	0	892920	892920	0	-	BspQI	914
1	617	901	902	1	6367702	6370156	2454	113	112	1	892920	890203	2717.5	-	BspQI	-263.5
1	617	902	903	1	6370156	6375161	5005	112	111	1	890203	885157	5046	-	BspQI	-41
1	617	903	904	1	6375161	6379628	4467	111	110	1	885157	880182	4974.2	-	BspQI	-507.2
1	617	904	905	1	6379628	6381036	1408	110	110	0	880182	880182	0	-	BspQI	1408
1	617	905	906	1	6381036	6382627	1591	110	109	1	880182	877762	2421	-	BspQI	-830
1	617	906	907	1	6382627	6.39233e+06	9699.5	109	108	1	877762	867831	9930.3	-	BspQI	-230.8
1	617	907	908	1	6.39233e+06	6395607	3280.5	108	107	1	867831	864460	3370.8	-	BspQI	-90.3
1	617	908	909	1	6395607	6398211	2604	107	106	1	864460	861942	2518.6	-	BspQI	85.4
1	617	909	910	1	6398211	6406813	8602	106	105	1	861942	853341	8601.2	-	BspQI	0.8
1	617	910	911	1	6406813	6410061	3248	105	104	1	853341	850055	3285.3	-	BspQI	-37.3
1	617	911	912	1	6410061	6411988	1927	104	103	1	850055	848120	1935.5	-	BspQI	-8.5
1	617	912	913	1	6411988	6419163	7175	103	102	1	848120	840790	7329.6	-	BspQI	-154.6
1	617	913	914	1	6419163	6.42792e+06	8754.5	102	101	1	840790	831986	8803.7	-	BspQI	-49.2
1	617	914	915	1	6.42792e+06	6457056	29138.5	101	100	1	831986	802747	29239.8	-	BspQI	-101.3
1	617	915	916	1	6457056	6465178	8122	100	99	1	802747	794621	8125.5	-	BspQI	-3.5
1	617	916	917	1	6465178	6479418	14240	99	98	1	794621	780351	14269.9	-	BspQI	-29.9
1	617	917	918	1	6479418	6482089	2671	98	97	1	780351	777750	2600.8	-	BspQI	70.2
1	617	918	919	1	6482089	6491233	9144	97	96	1	777750	768303	9447.3	-	BspQI	-303.3
1	617	919	920	1	6491233	6498619	7386	96	95	1	768303	760876	7426.9	-	BspQI	-40.9
1	617	920	921	1	6498619	6508624	10005	95	94	1	760876	750842	10034.4	-	BspQI	-29.4
1	617	921	922	1	6508624	6513580	4956	94	93	1	750842	745792	5050	-	BspQI	-94
1	617	922	923	1	6513580	6516350	2770	93	92	1	745792	743032	2760.3	-	BspQI	9.7
1	617	923	924	1	6516350	6531146	14796	92	91	1	743032	728081	14950.3	-	BspQI	-154.3
1	617	924	925	1	6531146	6535570	4424	91	90	1	728081	723506	4575.7	-	BspQI	-151.7
1	617	925	926	1	6535570	6542033	6463	90	89	1	723506	717026	6479.5	-	BspQI	-16.5
1	617	926	927	1	6542033	6548278	6245	89	88	1	717026	710743	6282.9	-	BspQI	-37.9
1	617	927	928	1	6548278	6580319	32041	88	87	1	710743	678504	32238.9	-	BspQI	-197.9
1	617	928	929	1	6580319	6586821	6502	87	86	1	678504	671956	6548.7	-	BspQI	-46.7
1	617	929	930	1	6586821	6605692	18871	86	85	1	671956	653121	18835	-	BspQI	36
1	617	930	931	1	6605692	6627894	22202	85	84	1	653121	630781	22339.3	-	BspQI	-137.3
1	617	931	932	1	6627894	6630584	2690	84	83	1	630781	628286	2495.8	-	BspQI	194.2
1	617	932	933	1	6630584	6632710	2126	83	82	1	628286	626239	2046.2	-	BspQI	79.8
1	617	933	934	1	6632710	6639416	6706	82	81	1	626239	619232	7007.1	-	BspQI	-301.1
1	617	934	935	1	6639416	6645287	5871	81	80	1	619232	613389	5842.9	-	BspQI	28.1
1	617	935	936	1	6645287	6652011	6724	80	79	1	613389	605764	7625.1	-	BspQI	-901.1
1	617	936	937	1	6652011	6653206	1195	79	79	0	605764	605764	0	-	BspQI	1195
1	617	937	938	1	6653206	6657028	3822	79	78	1	605764	600887	4877	-	BspQI	-1055
1	617	938	939	1	6657028	6658105	1077	78	78	0	600887	600887	0	-	BspQI	1077
1	617	939	940	1	6658105	6673139	15034	78	77	1	600887	585399	15487.8	-	BspQI	-453.8
1	617	940	941	1	6673139	6683009	9870	77	76	1	585399	575392	10007.7	-	BspQI	-137.7
1	617	941	942	1	6683009	6690394	7385	76	75	1	575392	567908	7484.1	-	BspQI	-99.1
1	617	942	943	1	6690394	6692511	2117	75	74	1	567908	565938	1969.2	-	BspQI	147.8
1	617	943	944	1	6692511	6694214	1703	74	73	1	565938	564226	1712.1	-	BspQI	-9.1
1	617	944	945	1	6694214	6697342	3128	73	72	1	564226	560976	3250.2	-	BspQI	-122.2
1	617	945	946	1	6697342	6701112	3770	72	71	1	560976	557138	3837.7	-	BspQI	-67.7
1	617	946	947	1	6701112	6732809	31697	71	70	1	557138	525000	32138.8	-	BspQI	-441.8
1	617	947	948	1	6732809	6733685	876	70	70	0	525000	525000	0	-	BspQI	876
1	617	948	949	1	6733685	6736242	2557	70	69	1	525000	522097	2902.5	-	BspQI	-345.5
1	617	949	950	1	6736242	6741082	4840	69	68	1	522097	517151	4945.9	-	BspQI	-105.9
1	617	950	951	1	6741082	6748248	7166	68	67	1	517151	509985	7165.8	-	BspQI	0.2
1	617	951	952	1	6748248	6763420	15172	67	66	1	509985	494809	15176.6	-	BspQI	-4.6
1	617	952	953	1	6763420	6767096	3676	66	65	1	494809	491216	3593.3	-	BspQI	82.7
1	617	953	954	1	6767096	6785377	18281	65	64	1	491216	472659	18556.2	-	BspQI	-275.2
1	617	954	955	1	6785377	6786550	1173	64	63	1	472659	471048	1610.8	-	BspQI	-437.8
1	617	955	956	1	6786550	6787717	1167	63	63	0	471048	471048	0	-	BspQI	1167
1	617	956	957	1	6787717	6790733	3016	63	62	1	471048	467637	3411.9	-	BspQI	-395.9
1	617	957	958	1	6790733	6792919	2186	62	61	1	467637	465504	2133.1	-	BspQI	52.9
1	617	958	959	1	6792919	6794553	1634	61	60	1	465504	463874	1629	-	BspQI	5
1	617	959	960	1	6794553	6802909	8356	60	59	1	463874	453720	10154.2	-	BspQI	-1798.2
1	617	960	961	1	6802909	6805344	2435	59	58	1	453720	451260	2460.2	-	BspQI	-25.2
1	617	961	962	1	6805344	6808897	3553	58	57	1	451260	447726	3534.2	-	BspQI	18.8
1	617	962	963	1	6808897	6817206	8309	57	56	1	447726	439395	8330.9	-	BspQI	-21.9
1	617	963	964	1	6817206	6830822	13616	56	55	1	439395	425759	13636	-	BspQI	-20
1	617	964	965	1	6830822	6862151	31329	55	54	1	425759	394567	31192.3	-	BspQI	136.7
1	617	965	966	1	6862151	6866697	4546	54	53	1	394567	390030	4536.5	-	BspQI	9.5
1	617	966	967	1	6866697	6880180	13483	53	52	1	390030	376592	13437.9	-	BspQI	45.1
1	617	967	968	1	6880180	6.89537e+06	15189.5	52	51	1	376592	361473	15119.7	-	BspQI	69.8
1	617	968	969	1	6.89537e+06	6901581	6211.5	51	50	1	361473	354949	6523.6	-	BspQI	-312.1
1	617	969	970	1	6901581	6.90227e+06	690.5	50	50	0	354949	354949	0	-	BspQI	690.5
1	617	970	971	1	6.90227e+06	6905102	2830.5	50	49	1	354949	351894	3055	-	BspQI	-224.5
1	617	971	972	1	6905102	6909280	4178	49	48	1	351894	347516	4377.6	-	BspQI	-199.6
1	617	972	973	1	6909280	6913030	3750	48	47	1	347516	343666	3850.1	-	BspQI	-100.1
1	617	973	974	1	6913030	6916078	3048	47	46	1	343666	340490	3176	-	BspQI	-128
1	617	974	975	1	6916078	6916942	864	46	46	0	340490	340490	0	-	BspQI	864
1	617	975	976	1	6916942	6940950	24008	46	45	1	340490	316068	24422.1	-	BspQI	-414.1
1	617	976	977	1	6940950	6942519	1569	45	44	1	316068	314342	1725.9	-	BspQI	-156.9
1	617	977	978	1	6942519	6945265	2746	44	43	1	314342	310898	3444.8	-	BspQI	-698.8
1	617	978	979	1	6945265	6946541	1276	43	43	0	310898	310898	0	-	BspQI	1276
1	617	979	980	1	6946541	6950445	3904	43	42	1	310898	306615	4282.8	-	BspQI	-378.8
1	617	980	981	1	6950445	6956042	5597	42	41	1	306615	300990	5625.1	-	BspQI	-28.1
1	617	981	982	1	6956042	6962620	6578	41	40	1	300990	294450	6539.4	-	BspQI	38.6
1	617	982	983	1	6962620	6980259	17639	40	39	1	294450	276693	17757.4	-	BspQI	-118.4
1	617	983	984	1	6980259	6990167	9908	39	38	1	276693	266772	9920.4	-	BspQI	-12.4
1	617	984	985	1	6990167	6994793	4626	38	37	1	266772	262142	4630.4	-	BspQI	-4.4
1	617	985	986	1	6994793	7001983	7190	37	36	1	262142	253290	8852.2	-	BspQI	-1662.2
1	617	986	987	1	7001983	7008250	6267	36	35	1	253290	247021	6268.6	-	BspQI	-1.6
1	617	987	988	1	7008250	7.01511e+06	6857.5	35	34	1	247021	240227	6794.1	-	BspQI	63.4
1	617	988	989	1	7.01511e+06	7031249	16141.5	34	33	1	240227	223952	16274.8	-	BspQI	-133.3
1	617	989	990	1	7031249	7039511	8262	33	32	1	223952	214835	9116.9	-	BspQI	-854.9
1	617	990	991	1	7039511	7040710	1199	32	32	0	214835	214835	0	-	BspQI	1199
1	617	991	992	1	7040710	7057544	16834	32	31	1	214835	197253	17582.2	-	BspQI	-748.2
1	617	992	993	1	7057544	7060162	2618	31	30	1	197253	194732	2521.6	-	BspQI	96.4
1	617	993	994	1	7060162	7074974	14812	30	29	1	194732	179532	15200	-	BspQI	-388
1	617	994	996	2	7074974	7076081	1107	29	29	0	179532	179532	0	-	BspQI	1107
1	617	996	997	1	7076081	7080998	4917	29	28	1	179532	173989	5542.4	-	BspQI	-625.4
1	617	997	998	1	7080998	7092704	11706	28	27	1	173989	162226	11763.2	-	BspQI	-57.2
1	617	998	999	1	7092704	7096761	4057	27	26	1	162226	158217	4008.7	-	BspQI	48.3
1	617	999	1000	1	7096761	7102852	6091	26	25	1	158217	151964	6253.4	-	BspQI	-162.4
1	617	1000	1001	1	7102852	7104775	1923	25	24	1	151964	149136	2827.4	-	BspQI	-904.4
1	617	1001	1002	1	7104775	7106071	1296	24	24	0	149136	149136	0	-	BspQI	1296
1	617	1002	1003	1	7106071	7116115	10044	24	23	1	149136	138476	10660	-	BspQI	-616
1	617	1003	1004	1	7116115	7117172	1057	23	23	0	138476	138476	0	-	BspQI	1057
1	617	1004	1005	1	7117172	7121883	4711	23	22	1	138476	133105	5371.2	-	BspQI	-660.2
1	617	1005	1006	1	7121883	7.13565e+06	13765.5	22	21	1	133105	119002	14102.8	-	BspQI	-337.3
1	617	1006	1007	1	7.13565e+06	7136468	819.5	21	21	0	119002	119002	0	-	BspQI	819.5
1	617	1007	1008	1	7136468	7.1382e+06	1733.5	21	20	1	119002	116898	2104.5	-	BspQI	-371
1	617	1008	1009	1	7.1382e+06	7150774	12572.5	20	19	1	116898	104081	12817.4	-	BspQI	-244.9
1	617	1009	1010	1	7150774	7153537	2763	19	18	1	104081	101207	2873.4	-	BspQI	-110.4
1	617	1010	1011	1	7153537	7156612	3075	18	17	1	101207	98369	2838.2	-	BspQI	236.8
1	617	1011	1012	1	7156612	7158111	1499	17	16	1	98369	96695.1	1673.9	-	BspQI	-174.9
1	617	1012	1013	1	7158111	7159688	1577	16	15	1	96695.1	95243.1	1452	-	BspQI	125
1	617	1013	1014	1	7159688	7.16849e+06	8798.5	15	14	1	95243.1	86363.9	8879.2	-	BspQI	-80.7
1	617	1014	1015	1	7.16849e+06	7170472	1985.5	14	13	1	86363.9	84352	2011.9	-	BspQI	-26.4
1	617	1015	1016	1	7170472	7172601	2129	13	12	1	84352	82258.8	2093.2	-	BspQI	35.8
1	617	1016	1017	1	7172601	7181069	8468	12	11	1	82258.8	73242.6	9016.2	-	BspQI	-548.2
1	617	1017	1018	1	7181069	7181731	662	11	11	0	73242.6	73242.6	0	-	BspQI	662
1	617	1018	1019	1	7181731	7.18298e+06	1250.5	11	10	1	73242.6	71719.8	1522.8	-	BspQI	-272.3
1	617	1019	1020	1	7.18298e+06	7.20121e+06	18232	10	9	1	71719.8	53457.4	18262.4	-	BspQI	-30.4
1	617	1020	1021	1	7.20121e+06	7202140	926.5	9	9	0	53457.4	53457.4	0	-	BspQI	926.5
1	617	1021	1022	1	7202140	7217476	15336	9	8	1	53457.4	37263.8	16193.6	-	BspQI	-857.6
1	617	1022	1023	1	7217476	7221684	4208	8	7	1	37263.8	32865.8	4398	-	BspQI	-190
1	617	1023	1024	1	7221684	7224100	2416	7	6	1	32865.8	30344.1	2521.7	-	BspQI	-105.7
1	617	1024	1025	1	7224100	7224837	737	6	6	0	30344.1	30344.1	0	-	BspQI	737
1	617	1025	1026	1	7224837	7237206	12369	6	5	1	30344.1	17021.2	13322.9	-	BspQI	-953.9
1	617	1026	1027	1	7237206	7237917	711	5	5	0	17021.2	17021.2	0	-	BspQI	711
1	617	1027	1028	1	7237917	7241751	3834	5	4	1	17021.2	13057.9	3963.3	-	BspQI	-129.3
1	617	1028	1029	1	7241751	7243306	1555	4	3	1	13057.9	11305.4	1752.5	-	BspQI	-197.5
1	617	1029	1030	1	7243306	7243784	478	3	3	0	11305.4	11305.4	0	-	BspQI	478
1	617	1030	1031	1	7243784	7252218	8434	3	2	1	11305.4	2584.1	8721.3	-	BspQI	-287.3
1	617	1031	1032	1	7252218	7254918	2700	2	1	1	2584.1	20	2564.1	-	BspQI	135.9
1	918	1037	1038	1	7.29075e+06	7292995	2241.5	99	98	1	728044	725884	2160.5	-	BspQI	81
1	918	1038	1039	1	7292995	7295735	2740	98	97	1	725884	722674	3209.3	-	BspQI	-469.3
1	918	1039	1040	1	7295735	7296789	1054	97	97	0	722674	722674	0	-	BspQI	1054
1	918	1040	1041	1	7296789	7306568	9779	97	96	1	722674	712183	10491	-	BspQI	-712
1	918	1041	1042	1	7306568	7309978	3410	96	95	1	712183	708909	3274.2	-	BspQI	135.8
1	918	1042	1043	1	7309978	7311536	1558	95	94	1	708909	707359	1550.4	-	BspQI	7.6
1	918	1043	1044	1	7311536	7313301	1765	94	93	1	707359	705616	1742.7	-	BspQI	22.3
1	918	1044	1045	1	7313301	7342478	29177	93	92	1	705616	676379	29236.8	-	BspQI	-59.8
1	918	1045	1046	1	7342478	7356224	13746	92	91	1	676379	662560	13819.1	-	BspQI	-73.1
1	918	1046	1047	1	7356224	7376124	19900	91	90	1	662560	642689	19870.8	-	BspQI	29.2
1	918	1047	1048	1	7376124	7398607	22483	90	89	1	642689	619979	22710.4	-	BspQI	-227.4
1	918	1048	1049	1	7398607	7.40211e+06	3505.5	89	88	1	619979	616771	3207.7	-	BspQI	297.8
1	918	1049	1050	1	7.40211e+06	7403682	1569.5	88	87	1	616771	615170	1601.7	-	BspQI	-32.2
1	918	1050	1051	1	7403682	7413089	9407	87	86	1	615170	605677	9492.4	-	BspQI	-85.4
1	918	1051	1052	1	7413089	7421145	8056	86	85	1	605677	597485	8192.3	-	BspQI	-136.3
1	918	1052	1053	1	7421145	7426670	5525	85	84	1	597485	591939	5545.9	-	BspQI	-20.9
1	918	1053	1054	1	7426670	7434058	7388	84	83	1	591939	584352	7587.4	-	BspQI	-199.4
1	918	1054	1055	1	7434058	7436128	2070	83	82	1	584352	582336	2015.9	-	BspQI	54.1
1	918	1055	1056	1	7436128	7440231	4103	82	81	1	582336	578338	3997.9	-	BspQI	105.1
1	918	1056	1057	1	7440231	7454973	14742	81	80	1	578338	563595	14743.1	-	BspQI	-1.1
1	918	1057	1058	1	7454973	7464800	9827	80	78	2	563595	553744	9850.4	-	BspQI	-23.4
1	918	1058	1059	1	7464800	7475536	10736	78	77	1	553744	542541	11203	-	BspQI	-467
1	918	1059	1060	1	7475536	7476306	770	77	77	0	542541	542541	0	-	BspQI	770
1	918	1060	1061	1	7476306	7478242	1936	77	76	1	542541	540078	2462.7	-	BspQI	-526.7
1	918	1061	1062	1	7478242	7479933	1691	76	75	1	540078	538063	2015.8	-	BspQI	-324.8
1	918	1062	1063	1	7479933	7480628	695	75	75	0	538063	538063	0	-	BspQI	695
1	918	1063	1064	1	7480628	7487193	6565	75	74	1	538063	531226	6836.8	-	BspQI	-271.8
1	918	1064	1065	1	7487193	7.48892e+06	1727.5	74	73	1	531226	529534	1692	-	BspQI	35.5
1	918	1065	1066	1	7.48892e+06	7491560	2639.5	73	72	1	529534	526752	2781.9	-	BspQI	-142.4
1	918	1066	1067	1	7491560	7492204	644	72	72	0	526752	526752	0	-	BspQI	644
1	918	1067	1068	1	7492204	7495599	3395	72	71	1	526752	522848	3904.5	-	BspQI	-509.5
1	918	1068	1069	1	7495599	7507913	12314	71	70	1	522848	510267	12580.2	-	BspQI	-266.2
1	918	1069	1070	1	7507913	7511108	3195	70	69	1	510267	507104	3163.7	-	BspQI	31.3
1	918	1070	1071	1	7511108	7518194	7086	69	68	1	507104	499979	7124.5	-	BspQI	-38.5
1	918	1071	1072	1	7518194	7535110	16916	68	67	1	499979	482242	17737.5	-	BspQI	-821.5
1	918	1072	1074	2	7535110	7536776	1666	67	67	0	482242	482242	0	-	BspQI	1666
1	918	1074	1075	1	7536776	7541020	4244	67	66	1	482242	476910	5332	-	BspQI	-1088
1	918	1075	1076	1	7541020	7543496	2476	66	65	1	476910	474336	2573.9	-	BspQI	-97.9
1	918	1076	1077	1	7543496	7545850	2354	65	64	1	474336	471971	2365	-	BspQI	-11
1	918	1077	1078	1	7545850	7547761	1911	64	63	1	471971	470165	1805.4	-	BspQI	105.6
1	918	1078	1079	1	7547761	7549356	1595	63	62	1	470165	468059	2106.7	-	BspQI	-511.7
1	918	1079	1080	1	7549356	7550203	847	62	62	0	468059	468059	0	-	BspQI	847
1	918	1080	1081	1	7550203	7552420	2217	62	61	1	468059	465648	2410.6	-	BspQI	-193.6
1	918	1081	1082	1	7552420	7561790	9370	61	60	1	465648	455845	9803.4	-	BspQI	-433.4
1	918	1082	1083	1	7561790	7566080	4290	60	59	1	455845	451491	4353.4	-	BspQI	-63.4
1	918	1083	1085	2	7566080	7580624	14544	59	57	2	451491	436158	15332.8	-	BspQI	-788.8
1	918	1085	1086	1	7580624	7584622	3998	57	56	1	436158	432171	3987.1	-	BspQI	10.9
1	918	1086	1087	1	7584622	7.58755e+06	2923.5	56	55	1	432171	429141	3030.7	-	BspQI	-107.2
1	918	1087	1088	1	7.58755e+06	7591386	3840.5	55	54	1	429141	425292	3848.1	-	BspQI	-7.6
1	918	1088	1089	1	7591386	7595357	3971	54	53	1	425292	421300	3992	-	BspQI	-21
1	918	1089	1090	1	7595357	7599391	4034	53	52	1	421300	417335	3965.3	-	BspQI	68.7
1	918	1090	1091	1	7599391	7612832	13441	52	51	1	417335	404036	13298.9	-	BspQI	142.1
1	918	1091	1092	1	7612832	7614429	1597	51	50	1	404036	402362	1674.3	-	BspQI	-77.3
1	918	1092	1093	1	7614429	7621268	6839	50	49	1	402362	394932	7429.7	-	BspQI	-590.7
1	918	1093	1094	1	7621268	7622032	764	49	49	0	394932	394932	0	-	BspQI	764
1	918	1094	1095	1	7622032	7633016	10984	49	48	1	394932	383549	11383.2	-	BspQI	-399.2
1	918	1095	1096	1	7633016	7640238	7222	48	47	1	383549	376327	7221.7	-	BspQI	0.3
1	918	1096	1097	1	7640238	7648568	8330	47	46	1	376327	367827	8500.2	-	BspQI	-170.2
1	918	1097	1098	1	7648568	7.65068e+06	2111.5	46	45	1	367827	365700	2127.5	-	BspQI	-16
1	918	1098	1099	1	7.65068e+06	7654868	4188.5	45	44	1	365700	361634	4065.4	-	BspQI	123.1
1	918	1099	1100	1	7654868	7663459	8591	44	43	1	361634	352664	8970.1	-	BspQI	-379.1
1	918	1100	1101	1	7663459	7664229	770	43	43	0	352664	352664	0	-	BspQI	770
1	918	1101	1102	1	7664229	7668926	4697	43	42	1	352664	347228	5436.7	-	BspQI	-739.7
1	918	1102	1103	1	7668926	7670308	1382	42	42	0	347228	347228	0	-	BspQI	1382
1	918	1103	1104	1	7670308	7673194	2886	42	41	1	347228	343252	3975.6	-	BspQI	-1089.6
1	918	1104	1105	1	7673194	7681134	7940	41	40	1	343252	335220	8031.9	-	BspQI	-91.9
1	918	1105	1106	1	7681134	7690950	9816	40	39	1	335220	325199	10020.6	-	BspQI	-204.6
1	918	1106	1107	1	7690950	7692863	1913	39	38	1	325199	323060	2139	-	BspQI	-226
1	918	1107	1108	1	7692863	7693431	568	38	38	0	323060	323060	0	-	BspQI	568
1	918	1108	1109	1	7693431	7695149	1718	38	37	1	323060	320958	2102.5	-	BspQI	-384.5
1	918	1109	1110	1	7695149	7.69947e+06	4325.5	37	36	1	320958	316893	4065	-	BspQI	260.5
1	918	1110	1111	1	7.69947e+06	7700583	1108.5	36	35	1	316893	315362	1531.1	-	BspQI	-422.6
1	918	1111	1112	1	7700583	7701326	743	35	35	0	315362	315362	0	-	BspQI	743
1	918	1112	1113	1	7701326	7721476	20150	35	34	1	315362	294987	20374.9	-	BspQI	-224.9
1	918	1113	1114	1	7721476	7723991	2515	34	33	1	294987	292462	2524.7	-	BspQI	-9.7
1	918	1114	1115	1	7723991	7726855	2864	33	32	1	292462	289396	3066.6	-	BspQI	-202.6
1	918	1115	1116	1	7726855	7728802	1947	32	31	1	289396	287547	1848.6	-	BspQI	98.4
1	918	1116	1117	1	7728802	7730410	1608	31	30	1	287547	285956	1590.6	-	BspQI	17.4
1	918	1117	1118	1	7730410	7.73263e+06	2220.5	30	29	1	285956	283538	2418.4	-	BspQI	-197.9
1	918	1118	1119	1	7.73263e+06	7733502	871.5	29	29	0	283538	283538	0	-	BspQI	871.5
1	918	1119	1120	1	7733502	7.73594e+06	2442.5	29	28	1	283538	280528	3009.6	-	BspQI	-567.1
1	918	1120	1121	1	7.73594e+06	7738585	2640.5	28	27	1	280528	277881	2647.5	-	BspQI	-7
1	918	1121	1122	1	7738585	7741632	3047	27	26	1	277881	274745	3136.2	-	BspQI	-89.2
1	918	1122	1123	1	7741632	7749768	8136	26	25	1	274745	266036	8708.7	-	BspQI	-572.7
1	918	1123	1124	1	7749768	7750556	788	25	25	0	266036	266036	0	-	BspQI	788
1	918	1124	1125	1	7750556	7775276	24720	25	24	1	266036	240979	25057.4	-	BspQI	-337.4
1	918	1125	1126	1	7775276	7786313	11037	24	23	1	240979	229922	11056.1	-	BspQI	-19.1
1	918	1126	1127	1	7786313	7797528	11215	23	22	1	229922	218356	11566.1	-	BspQI	-351.1
1	918	1127	1128	1	7797528	7798162	634	22	22	0	218356	218356	0	-	BspQI	634
1	918	1128	1129	1	7798162	7811462	13300	22	21	1	218356	204796	13560.3	-	BspQI	-260.3
1	918	1129	1130	1	7811462	7831872	20410	21	20	1	204796	184443	20353	-	BspQI	57
1	918	1130	1131	1	7831872	7835959	4087	20	19	1	184443	180317	4126.1	-	BspQI	-39.1
1	918	1131	1132	1	7835959	7840234	4275	19	18	1	180317	176091	4225.6	-	BspQI	49.4
1	918	1132	1133	1	7840234	7880181	39947	18	17	1	176091	136340	39751.1	-	BspQI	195.9
1	918	1133	1134	1	7880181	7882701	2520	17	16	1	136340	133846	2494	-	BspQI	26
1	918	1134	1135	1	7882701	7886662	3961	16	15	1	133846	129895	3951.2	-	BspQI	9.8
1	918	1135	1136	1	7886662	7895935	9273	15	14	1	129895	120669	9226.1	-	BspQI	46.9
1	918	1136	1137	1	7895935	7919590	23655	14	13	1	120669	96941.3	23727.7	-	BspQI	-72.7
1	918	1137	1138	1	7919590	7921173	1583	13	12	1	96941.3	95283.3	1658	-	BspQI	-75
1	918	1138	1139	1	7921173	7926232	5059	12	11	1	95283.3	89991.2	5292.1	-	BspQI	-233.1
1	918	1139	1140	1	7926232	7950471	24239	11	10	1	89991.2	65706.6	24284.6	-	BspQI	-45.6
1	918	1140	1141	1	7950471	7963887	13416	10	9	1	65706.6	52405.5	13301.1	-	BspQI	114.9
1	918	1141	1142	1	7963887	7965752	1865	9	8	1	52405.5	50512	1893.5	-	BspQI	-28.5
1	918	1142	1143	1	7965752	7971429	5677	8	7	1	50512	44963.9	5548.1	-	BspQI	128.9
1	918	1143	1144	1	7971429	7987911	16482	7	6	1	44963.9	28480.8	16483.1	-	BspQI	-1.1
1	918	1144	1145	1	7987911	7993089	5178	6	5	1	28480.8	23267.3	5213.5	-	BspQI	-35.5
1	918	1145	1146	1	7993089	7996458	3369	5	4	1	23267.3	20006.7	3260.6	-	BspQI	108.4
1	918	1146	1147	1	7996458	8009382	12924	4	3	1	20006.7	7051.4	12955.3	-	BspQI	-31.3
1	918	1147	1148	1	8009382	8014445	5063	3	2	1	7051.4	2001.5	5049.9	-	BspQI	13.1
1	918	1148	1149	1	8014445	8016547	2102	2	1	1	2001.5	20	1981.5	-	BspQI	120.5
1	279	1149	1150	1	8016547	8031103	14556	220	219	1	2.23085e+06	2.21635e+06	14500.4	-	BspQI	55.6
1	279	1150	1151	1	8031103	8041190	10087	219	218	1	2.21635e+06	2.20629e+06	10055.8	-	BspQI	31.2
1	279	1151	1152	1	8041190	8044201	3011	218	217	1	2.20629e+06	2.2033e+06	2988.2	-	BspQI	22.8
1	279	1152	1153	1	8044201	8054272	10071	217	216	1	2.2033e+06	2193098	10205.5	-	BspQI	-134.5
1	279	1153	1154	1	8054272	8075478	21206	216	215	1	2193098	2.17185e+06	21247.3	-	BspQI	-41.3
1	279	1154	1155	1	8075478	8079704	4226	215	214	1	2.17185e+06	2167613	4237.7	-	BspQI	-11.7
1	279	1155	1156	1	8079704	8082621	2917	214	213	1	2167613	2.1647e+06	2914.9	-	BspQI	2.1
1	279	1156	1157	1	8082621	8088109	5488	213	212	1	2.1647e+06	2159193	5505.1	-	BspQI	-17.1
1	279	1157	1158	1	8088109	8143451	55342	212	211	1	2159193	2.10453e+06	54663.5	-	BspQI	678.5
1	279	1158	1159	1	8143451	8145526	2075	211	210	1	2.10453e+06	2.10251e+06	2015.6	-	BspQI	59.4
1	279	1159	1160	1	8145526	8149911	4385	210	209	1	2.10251e+06	2097939	4574.9	-	BspQI	-189.9
1	279	1160	1162	2	8149911	8154310	4399	209	208	1	2097939	2.09383e+06	4106.9	-	BspQI	292.1
1	279	1162	1163	1	8154310	8159308	4998	208	207	1	2.09383e+06	2.08883e+06	5004.9	-	BspQI	-6.9
1	279	1163	1164	1	8159308	8178628	19320	207	205	2	2.08883e+06	2.06943e+06	19392.9	-	BspQI	-72.9
1	279	1164	1165	1	8178628	8192813	14185	205	204	1	2.06943e+06	2055184	14250.3	-	BspQI	-65.3
1	279	1165	1166	1	8192813	8195647	2834	204	203	1	2055184	2.05242e+06	2765.2	-	BspQI	68.8
1	279	1166	1167	1	8195647	8205927	10280	203	202	1	2.05242e+06	2.04213e+06	10289.1	-	BspQI	-9.1
1	279	1167	1168	1	8205927	8207613	1686	202	201	1	2.04213e+06	2.04042e+06	1712.1	-	BspQI	-26.1
1	279	1168	1169	1	8207613	8218333	10720	201	200	1	2.04042e+06	2.02973e+06	10683.8	-	BspQI	36.2
1	279	1169	1170	1	8218333	8225569	7236	200	199	1	2.02973e+06	2.02243e+06	7307.3	-	BspQI	-71.3
1	279	1170	1171	1	8225569	8250322	24753	199	198	1	2.02243e+06	1.99767e+06	24761.4	-	BspQI	-8.4
1	279	1171	1172	1	8250322	8263966	13644	198	197	1	1.99767e+06	1983952	13713.1	-	BspQI	-69.1
1	279	1172	1173	1	8263966	8270639	6673	197	196	1	1983952	1.97727e+06	6677.1	-	BspQI	-4.1
1	279	1173	1174	1	8270639	8283736	13097	196	195	1	1.97727e+06	1.96398e+06	13295	-	BspQI	-198
1	279	1174	1175	1	8283736	8288651	4915	195	194	1	1.96398e+06	1.95906e+06	4918.8	-	BspQI	-3.8
1	279	1175	1176	1	8288651	8299037	10386	194	193	1	1.95906e+06	1.94864e+06	10424.9	-	BspQI	-38.9
1	279	1176	1177	1	8299037	8301991	2954	193	192	1	1.94864e+06	1.94573e+06	2907.6	-	BspQI	46.4
1	279	1177	1178	1	8301991	8316569	14578	192	191	1	1.94573e+06	1931084	14644.6	-	BspQI	-66.6
1	279	1178	1179	1	8316569	8327085	10516	191	190	1	1931084	1.92042e+06	10660.1	-	BspQI	-144.1
1	279	1179	1180	1	8327085	8329967	2882	190	189	1	1.92042e+06	1.91676e+06	3668.7	-	BspQI	-786.7
1	279	1180	1181	1	8329967	8330959	992	189	189	0	1.91676e+06	1.91676e+06	0	-	BspQI	992
1	279	1181	1182	1	8330959	8336155	5196	189	188	1	1.91676e+06	1.91117e+06	5582.8	-	BspQI	-386.8
1	279	1182	1184	2	8336155	8356306	20151	188	187	1	1.91117e+06	1.89022e+06	20952.1	-	BspQI	-801.1
1	279	1184	1185	1	8356306	8357455	1149	187	187	0	1.89022e+06	1.89022e+06	0	-	BspQI	1149
1	279	1185	1186	1	8357455	8360919	3464	187	186	1	1.89022e+06	1.88597e+06	4254	-	BspQI	-790
1	279	1186	1187	1	8360919	8376982	16063	186	185	1	1.88597e+06	1.86982e+06	16144	-	BspQI	-81
1	279	1187	1188	1	8376982	8390462	13480	185	184	1	1.86982e+06	1.85574e+06	14082.9	-	BspQI	-602.9
1	279	1188	1189	1	8390462	8395486	5024	184	183	1	1.85574e+06	1.85047e+06	5267.5	-	BspQI	-243.5
1	279	1189	1190	1	8395486	8397901	2415	183	182	1	1.85047e+06	1.84818e+06	2296.8	-	BspQI	118.2
1	279	1190	1191	1	8397901	8403523	5622	182	181	1	1.84818e+06	1.84239e+06	5784.7	-	BspQI	-162.7
1	279	1191	1192	1	8403523	8406943	3420	181	180	1	1.84239e+06	1838621	3769.4	-	BspQI	-349.4
1	279	1192	1193	1	8406943	8416533	9590	180	179	1	1838621	1.82857e+06	10048.3	-	BspQI	-458.3
1	279	1193	1195	2	8416533	8433712	17179	179	178	1	1.82857e+06	1.81108e+06	17495.4	-	BspQI	-316.4
1	279	1195	1196	1	8433712	8434630	918	178	178	0	1.81108e+06	1.81108e+06	0	-	BspQI	918
1	279	1196	1197	1	8434630	8438540	3910	178	177	1	1.81108e+06	1.80682e+06	4255.9	-	BspQI	-345.9
1	279	1197	1198	1	8438540	8.44433e+06	5786.5	177	176	1	1.80682e+06	1.80095e+06	5871.9	-	BspQI	-85.4
1	279	1198	1199	1	8.44433e+06	8449050	4723.5	176	175	1	1.80095e+06	1.79478e+06	6172.3	-	BspQI	-1448.8
1	279	1199	1201	2	8449050	8451613	2563	175	175	0	1.79478e+06	1.79478e+06	0	-	BspQI	2563
1	279	1201	1202	1	8451613	8452887	1274	175	174	1	1.79478e+06	1.79261e+06	2162.9	-	BspQI	-888.9
1	279	1202	1203	1	8452887	8470465	17578	174	173	1	1.79261e+06	1.77476e+06	17854.9	-	BspQI	-276.9
1	279	1203	1204	1	8470465	8473057	2592	173	172	1	1.77476e+06	1772210	2549.4	-	BspQI	42.6
1	279	1204	1205	1	8473057	8477686	4629	172	171	1	1772210	1.76753e+06	4675.8	-	BspQI	-46.8
1	279	1205	1206	1	8477686	8480813	3127	171	170	1	1.76753e+06	1.76445e+06	3081.5	-	BspQI	45.5
1	279	1206	1207	1	8480813	8487959	7146	170	169	1	1.76445e+06	1.75719e+06	7261.4	-	BspQI	-115.4
1	279	1207	1208	1	8487959	8506528	18569	169	168	1	1.75719e+06	1.73862e+06	18575.6	-	BspQI	-6.6
1	279	1208	1209	1	8506528	8512881	6353	168	167	1	1.73862e+06	1.73121e+06	7402.4	-	BspQI	-1049.4
1	279	1209	1211	2	8512881	8515096	2215	167	167	0	1.73121e+06	1.73121e+06	0	-	BspQI	2215
1	279	1211	1212	1	8515096	8516770	1674	167	166	1	1.73121e+06	1.72828e+06	2930.7	-	BspQI	-1256.7
1	279	1212	1213	1	8516770	8517250	480	166	166	0	1.72828e+06	1.72828e+06	0	-	BspQI	480
1	279	1213	1214	1	8517250	8522408	5158	166	165	1	1.72828e+06	1.72283e+06	5455.8	-	BspQI	-297.8
1	279	1214	1215	1	8522408	8531812	9404	165	164	1	1.72283e+06	1.7133e+06	9525.2	-	BspQI	-121.2
1	279	1215	1216	1	8531812	8538330	6518	164	163	1	1.7133e+06	1.70685e+06	6455	-	BspQI	63
1	279	1216	1217	1	8538330	8553930	15600	163	162	1	1.70685e+06	1.69122e+06	15622.4	-	BspQI	-22.4
1	279	1217	1218	1	8553930	8557307	3377	162	161	1	1.69122e+06	1.68792e+06	3303.7	-	BspQI	73.3
1	279	1218	1219	1	8557307	8564275	6968	161	160	1	1.68792e+06	1.68028e+06	7640.1	-	BspQI	-672.1
1	279	1219	1220	1	8564275	8578033	13758	160	159	1	1.68028e+06	1.66655e+06	13731.9	-	BspQI	26.1
1	279	1220	1221	1	8578033	8584155	6122	159	158	1	1.66655e+06	1.66041e+06	6142.2	-	BspQI	-20.2
1	279	1221	1222	1	8584155	8.61654e+06	32387.5	158	157	1	1.66041e+06	1.62834e+06	32067.4	-	BspQI	320.1
1	279	1222	1223	1	8.61654e+06	8643535	26992.5	157	156	1	1.62834e+06	1.60152e+06	26823.2	-	BspQI	169.3
1	279	1223	1224	1	8643535	8673398	29863	156	155	1	1.60152e+06	1571649	29866.7	-	BspQI	-3.7
1	279	1224	1225	1	8673398	8.68033e+06	6936.5	155	154	1	1571649	1.56477e+06	6878.8	-	BspQI	57.7
1	279	1225	1226	1	8.68033e+06	8690056	9721.5	154	153	1	1.56477e+06	1.55497e+06	9804.8	-	BspQI	-83.3
1	279	1226	1227	1	8690056	8694242	4186	153	152	1	1.55497e+06	1550752	4213.4	-	BspQI	-27.4
1	279	1227	1228	1	8694242	8696817	2575	152	151	1	1550752	1.54801e+06	2745.9	-	BspQI	-170.9
1	279	1228	1229	1	8696817	8697698	881	151	151	0	1.54801e+06	1.54801e+06	0	-	BspQI	881
1	279	1229	1230	1	8697698	8706204	8506	151	150	1	1.54801e+06	1.53883e+06	9180.9	-	BspQI	-674.9
1	279	1230	1231	1	8706204	8708253	2049	150	149	1	1.53883e+06	1.53681e+06	2012.6	-	BspQI	36.4
1	279	1231	1232	1	8708253	8710089	1836	149	148	1	1.53681e+06	1.53504e+06	1775.4	-	BspQI	60.6
1	279	1232	1233	1	8710089	8720703	10614	148	147	1	1.53504e+06	1.52432e+06	10721.9	-	BspQI	-107.9
1	279	1233	1234	1	8720703	8725201	4498	147	146	1	1.52432e+06	1.51986e+06	4451.4	-	BspQI	46.6
1	279	1234	1235	1	8725201	8730255	5054	146	145	1	1.51986e+06	1.51488e+06	4988	-	BspQI	66
1	279	1235	1236	1	8730255	8768768	38513	145	144	1	1.51488e+06	1.47612e+06	38752.7	-	BspQI	-239.7
1	279	1236	1237	1	8768768	8769556	788	144	144	0	1.47612e+06	1.47612e+06	0	-	BspQI	788
1	279	1237	1238	1	8769556	8789950	20394	144	143	1	1.47612e+06	1.45547e+06	20652.4	-	BspQI	-258.4
1	279	1238	1239	1	8789950	8801632	11682	143	142	1	1.45547e+06	1.44375e+06	11725.6	-	BspQI	-43.6
1	279	1239	1240	1	8801632	8805287	3655	142	141	1	1.44375e+06	1.44016e+06	3589.9	-	BspQI	65.1
1	279	1240	1241	1	8805287	8809189	3902	141	140	1	1.44016e+06	1436236	3919.3	-	BspQI	-17.3
1	279	1241	1242	1	8809189	8815739	6550	140	139	1	1436236	1.42968e+06	6559.3	-	BspQI	-9.3
1	279	1242	1243	1	8815739	8828824	13085	139	138	1	1.42968e+06	1.41661e+06	13067.8	-	BspQI	17.2
1	279	1243	1244	1	8828824	8838647	9823	138	137	1	1.41661e+06	1.40675e+06	9859.8	-	BspQI	-36.8
1	279	1244	1245	1	8838647	8840480	1833	137	136	1	1.40675e+06	1.40494e+06	1810.2	-	BspQI	22.8
1	279	1245	1246	1	8840480	8846061	5581	136	135	1	1.40494e+06	1.39936e+06	5582.1	-	BspQI	-1.1
1	279	1246	1247	1	8846061	8890793	44732	135	134	1	1.39936e+06	1.35506e+06	44296.3	-	BspQI	435.7
1	279	1247	1248	1	8890793	8898004	7211	134	133	1	1.35506e+06	1347838	7222.5	-	BspQI	-11.5
1	279	1248	1249	1	8898004	8908340	10336	133	132	1	1347838	1.33663e+06	11212.6	-	BspQI	-876.6
1	279	1249	1250	1	8908340	8909449	1109	132	132	0	1.33663e+06	1.33663e+06	0	-	BspQI	1109
1	279	1250	1251	1	8909449	8916241	6792	132	131	1	1.33663e+06	1329482	7143.4	-	BspQI	-351.4
1	279	1251	1252	1	8916241	8923674	7433	131	130	1	1329482	1.32198e+06	7504.5	-	BspQI	-71.5
1	279	1252	1253	1	8923674	8927546	3872	130	129	1	1.32198e+06	1.31806e+06	3917.9	-	BspQI	-45.9
1	279	1253	1254	1	8927546	8930426	2880	129	128	1	1.31806e+06	1.31523e+06	2824.9	-	BspQI	55.1
1	279	1254	1255	1	8930426	8950272	19846	128	127	1	1.31523e+06	1.29537e+06	19861.2	-	BspQI	-15.2
1	279	1255	1256	1	8950272	8958795	8523	127	126	1	1.29537e+06	1.28642e+06	8954.3	-	BspQI	-431.3
1	279	1256	1257	1	8958795	8959503	708	126	126	0	1.28642e+06	1.28642e+06	0	-	BspQI	708
1	279	1257	1258	1	8959503	8982625	23122	126	125	1	1.28642e+06	1.26298e+06	23436.9	-	BspQI	-314.9
1	279	1258	1259	1	8982625	8983293	668	125	125	0	1.26298e+06	1.26298e+06	0	-	BspQI	668
1	279	1259	1260	1	8983293	8989147	5854	125	124	1	1.26298e+06	1.25655e+06	6427.4	-	BspQI	-573.4
1	279	1260	1261	1	8989147	9.00579e+06	16638.5	124	123	1	1.25655e+06	1.23991e+06	16643.3	-	BspQI	-4.8
1	279	1261	1262	1	9.00579e+06	9008660	2874.5	123	122	1	1.23991e+06	1.23679e+06	3121.3	-	BspQI	-246.8
1	279	1262	1263	1	9008660	9009676	1016	122	122	0	1.23679e+06	1.23679e+06	0	-	BspQI	1016
1	279	1263	1264	1	9009676	9011684	2008	122	121	1	1.23679e+06	1.23418e+06	2609.9	-	BspQI	-601.9
1	279	1264	1265	1	9011684	9026969	15285	121	120	1	1.23418e+06	1.21884e+06	15343.7	-	BspQI	-58.7
1	279	1265	1266	1	9026969	9034747	7778	120	119	1	1.21884e+06	1.21109e+06	7743.9	-	BspQI	34.1
1	279	1266	1267	1	9034747	9036537	1790	119	118	1	1.21109e+06	1.20925e+06	1844.4	-	BspQI	-54.4
1	279	1267	1268	1	9036537	9048929	12392	118	117	1	1.20925e+06	1.19673e+06	12518	-	BspQI	-126
1	279	1268	1269	1	9048929	9051731	2802	117	116	1	1.19673e+06	1.19399e+06	2741.8	-	BspQI	60.2
1	279	1269	1270	1	9051731	9070795	19064	116	115	1	1.19399e+06	1.17487e+06	19114.8	-	BspQI	-50.8
1	279	1270	1271	1	9070795	9077677	6882	115	114	1	1.17487e+06	1.16797e+06	6903.6	-	BspQI	-21.6
1	279	1271	1272	1	9077677	9081906	4229	114	113	1	1.16797e+06	1.16368e+06	4286	-	BspQI	-57
1	279	1272	1273	1	9081906	9085683	3777	113	112	1	1.16368e+06	1.15999e+06	3697	-	BspQI	80
1	279	1273	1274	1	9085683	9094285	8602	112	111	1	1.15999e+06	1.15125e+06	8732.5	-	BspQI	-130.5
1	279	1274	1275	1	9094285	9101908	7623	111	110	1	1.15125e+06	1.14353e+06	7727	-	BspQI	-104
1	279	1275	1276	1	9101908	9105130	3222	110	109	1	1.14353e+06	1.14032e+06	3208.4	-	BspQI	13.6
1	279	1276	1277	1	9105130	9118909	13779	109	108	1	1.14032e+06	1.12556e+06	14759.6	-	BspQI	-980.6
1	279	1277	1278	1	9118909	9.12001e+06	1103.5	108	108	0	1.12556e+06	1.12556e+06	0	-	BspQI	1103.5
1	279	1278	1279	1	9.12001e+06	9139472	19459.5	108	107	1	1.12556e+06	1.10525e+06	20306.9	-	BspQI	-847.4
1	279	1279	1280	1	9139472	9147160	7688	107	106	1	1.10525e+06	1.09759e+06	7666.4	-	BspQI	21.6
1	279	1280	1281	1	9147160	9157275	10115	106	105	1	1.09759e+06	1.08745e+06	10135.1	-	BspQI	-20.1
1	279	1281	1282	1	9157275	9164600	7325	105	104	1	1.08745e+06	1.08024e+06	7209	-	BspQI	116
1	279	1282	1283	1	9164600	9166470	1870	104	103	1	1.08024e+06	1.07832e+06	1927	-	BspQI	-57
1	279	1283	1284	1	9166470	9174412	7942	103	102	1	1.07832e+06	1.07019e+06	8128.6	-	BspQI	-186.6
1	279	1284	1285	1	9174412	9184664	10252	102	101	1	1.07019e+06	1059673	10513.7	-	BspQI	-261.7
1	279	1285	1286	1	9184664	9188931	4267	101	100	1	1059673	1.05546e+06	4210.7	-	BspQI	56.3
1	279	1286	1287	1	9188931	9193121	4190	100	99	1	1.05546e+06	1.05118e+06	4282.1	-	BspQI	-92.1
1	279	1287	1288	1	9193121	9200550	7429	99	98	1	1.05118e+06	1.04372e+06	7462.4	-	BspQI	-33.4
1	279	1288	1289	1	9200550	9211662	11112	98	97	1	1.04372e+06	1.03256e+06	11159.1	-	BspQI	-47.1
1	279	1289	1290	1	9211662	9226835	15173	97	96	1	1.03256e+06	1.01722e+06	15340.3	-	BspQI	-167.3
1	279	1290	1291	1	9226835	9245079	18244	96	95	1	1.01722e+06	998512	18706.9	-	BspQI	-462.9
1	279	1291	1292	1	9245079	9254213	9134	95	94	1	998512	989352	9159	-	BspQI	-25
1	279	1292	1293	1	9254213	9257943	3730	94	93	1	989352	985672	3680.8	-	BspQI	49.2
1	279	1293	1294	1	9257943	9259866	1923	93	92	1	985672	983662	2010.2	-	BspQI	-87.2
1	279	1294	1295	1	9259866	9.28009e+06	20226.5	92	91	1	983662	963309	20352.2	-	BspQI	-125.7
1	279	1295	1296	1	9.28009e+06	9284966	4873.5	91	90	1	963309	958398	4911.7	-	BspQI	-38.2
1	279	1296	1297	1	9284966	9287877	2911	90	89	1	958398	955556	2842.1	-	BspQI	68.9
1	279	1297	1298	1	9287877	9309217	21340	89	88	1	955556	934159	21396.5	-	BspQI	-56.5
1	279	1298	1299	1	9309217	9321478	12261	88	87	1	934159	921749	12410.4	-	BspQI	-149.4
1	279	1299	1300	1	9321478	9330600	9122	87	86	1	921749	912589	9159.8	-	BspQI	-37.8
1	279	1300	1301	1	9330600	9335958	5358	86	85	1	912589	907180	5408.9	-	BspQI	-50.9
1	279	1301	1302	1	9335958	9353886	17928	85	83	2	907180	888786	18394.1	-	BspQI	-466.1
1	279	1302	1303	1	9353886	9354581	695	83	83	0	888786	888786	0	-	BspQI	695
1	279	1303	1304	1	9354581	9357992	3411	83	82	1	888786	884800	3985.8	-	BspQI	-574.8
1	279	1304	1305	1	9357992	9362604	4612	82	81	1	884800	880081	4718.8	-	BspQI	-106.8
1	279	1305	1306	1	9362604	9366676	4072	81	80	1	880081	876017	4064.5	-	BspQI	7.5
1	279	1306	1308	2	9366676	9374629	7953	80	79	1	876017	868090	7926.4	-	BspQI	26.6
1	279	1308	1309	1	9374629	9381884	7255	79	78	1	868090	860378	7712.4	-	BspQI	-457.4
1	279	1309	1310	1	9381884	9382945	1061	78	78	0	860378	860378	0	-	BspQI	1061
1	279	1310	1311	1	9382945	9384342	1397	78	77	1	860378	858217	2161.1	-	BspQI	-764.1
1	279	1311	1312	1	9384342	9388568	4226	77	76	1	858217	853990	4227	-	BspQI	-1
1	279	1312	1313	1	9388568	9392884	4316	76	75	1	853990	849248	4741.6	-	BspQI	-425.6
1	279	1313	1314	1	9392884	9393776	892	75	75	0	849248	849248	0	-	BspQI	892
1	279	1314	1315	1	9393776	9397987	4211	75	74	1	849248	844472	4776	-	BspQI	-565
1	279	1315	1316	1	9397987	9402925	4938	74	73	1	844472	839520	4952.6	-	BspQI	-14.6
1	279	1316	1317	1	9402925	9424823	21898	73	72	1	839520	817564	21955.6	-	BspQI	-57.6
1	279	1317	1318	1	9424823	9.42707e+06	2248.5	72	71	1	817564	815331	2233	-	BspQI	15.5
1	279	1318	1319	1	9.42707e+06	9437517	10445.5	71	70	1	815331	804907	10424.3	-	BspQI	21.2
1	279	1319	1320	1	9437517	9444589	7072	70	69	1	804907	797623	7283.4	-	BspQI	-211.4
1	279	1320	1321	1	9444589	9447217	2628	69	68	1	797623	794867	2756.5	-	BspQI	-128.5
1	279	1321	1322	1	9447217	9447762	545	68	68	0	794867	794867	0	-	BspQI	545
1	279	1322	1323	1	9447762	9453780	6018	68	67	1	794867	788442	6425	-	BspQI	-407
1	279	1323	1324	1	9453780	9473042	19262	67	66	1	788442	767306	21136.1	-	BspQI	-1874.1
1	279	1324	1325	1	9473042	9473539	497	66	66	0	767306	767306	0	-	BspQI	497
1	279	1325	1326	1	9473539	9.47746e+06	3920.5	66	65	1	767306	763316	3989.9	-	BspQI	-69.4
1	279	1326	1327	1	9.47746e+06	9485707	8247.5	65	64	1	763316	754987	8328.6	-	BspQI	-81.1
1	279	1327	1328	1	9485707	9488970	3263	64	63	1	754987	751685	3302.5	-	BspQI	-39.5
1	279	1328	1329	1	9488970	9494349	5379	63	62	1	751685	746220	5465	-	BspQI	-86
1	279	1329	1330	1	9494349	9514116	19767	62	61	1	746220	726504	19715.8	-	BspQI	51.2
1	279	1330	1331	1	9514116	9515821	1705	61	60	1	726504	724733	1771.2	-	BspQI	-66.2
1	279	1331	1332	1	9515821	9541495	25674	60	59	1	724733	699105	25627.7	-	BspQI	46.3
1	279	1332	1333	1	9541495	9553571	12076	59	58	1	699105	687008	12096.5	-	BspQI	-20.5
1	279	1333	1334	1	9553571	9556029	2458	58	57	1	687008	684611	2397.8	-	BspQI	60.2
1	279	1334	1335	1	9556029	9561269	5240	57	56	1	684611	679312	5298.7	-	BspQI	-58.7
1	279	1335	1336	1	9561269	9575035	13766	56	55	1	679312	665357	13954.7	-	BspQI	-188.7
1	279	1336	1337	1	9575035	9578573	3538	55	54	1	665357	661950	3407.1	-	BspQI	130.9
1	279	1337	1338	1	9578573	9628073	49500	54	53	1	661950	613867	48083.4	-	BspQI	1416.6
1	279	1338	1340	2	9628073	9658775	30702	53	52	1	613867	583199	30668.2	-	BspQI	33.8
1	279	1340	1341	1	9658775	9667750	8975	52	51	1	583199	574084	9114.2	-	BspQI	-139.2
1	279	1341	1342	1	9667750	9675217	7467	51	50	1	574084	566524	7560.8	-	BspQI	-93.8
1	279	1342	1343	1	9675217	9688821	13604	50	48	2	566524	546402	20121.9	-	BspQI	-6517.9
1	279	1343	1344	1	9688821	9696636	7815	48	47	1	546402	538452	7949.4	-	BspQI	-134.4
1	279	1344	1345	1	9696636	9717118	20482	47	46	1	538452	517887	20565.1	-	BspQI	-83.1
1	279	1345	1346	1	9717118	9722723	5605	46	45	1	517887	511625	6262.6	-	BspQI	-657.6
1	279	1346	1347	1	9722723	9723580	857	45	45	0	511625	511625	0	-	BspQI	857
1	279	1347	1348	1	9723580	9728309	4729	45	44	1	511625	506637	4987.8	-	BspQI	-258.8
1	279	1348	1349	1	9728309	9747758	19449	44	43	1	506637	487237	19399.5	-	BspQI	49.5
1	279	1349	1350	1	9747758	9752107	4349	43	42	1	487237	482801	4436.1	-	BspQI	-87.1
1	279	1350	1351	1	9752107	9775628	23521	42	41	1	482801	459188	23612.7	-	BspQI	-91.7
1	279	1351	1352	1	9775628	9780368	4740	41	40	1	459188	454364	4824.7	-	BspQI	-84.7
1	279	1352	1353	1	9780368	9787182	6814	40	39	1	454364	447267	7096.9	-	BspQI	-282.9
1	279	1353	1354	1	9787182	9790173	2991	39	38	1	447267	444210	3056.9	-	BspQI	-65.9
1	279	1354	1355	1	9790173	9791058	885	38	38	0	444210	444210	0	-	BspQI	885
1	279	1355	1356	1	9791058	9819248	28190	38	37	1	444210	415286	28924.4	-	BspQI	-734.4
1	279	1356	1357	1	9819248	9827999	8751	37	36	1	415286	406447	8838.3	-	BspQI	-87.3
1	279	1357	1358	1	9827999	9853756	25757	36	35	1	406447	380639	25808.4	-	BspQI	-51.4
1	279	1358	1359	1	9853756	9886549	32793	35	34	1	380639	347752	32886.7	-	BspQI	-93.7
1	279	1359	1360	1	9886549	9894454	7905	34	33	1	347752	339800	7952.3	-	BspQI	-47.3
1	279	1360	1361	1	9894454	9899229	4775	33	32	1	339800	334901	4898.9	-	BspQI	-123.9
1	279	1361	1362	1	9899229	9902299	3070	32	31	1	334901	331925	2975.8	-	BspQI	94.2
1	279	1362	1363	1	9902299	9907234	4935	31	30	1	331925	326944	4981.4	-	BspQI	-46.4
1	279	1363	1364	1	9907234	9940907	33673	30	29	1	326944	292958	33986.3	-	BspQI	-313.3
1	279	1364	1365	1	9940907	9942761	1854	29	28	1	292958	290929	2028.5	-	BspQI	-174.5
1	279	1365	1366	1	9942761	9943695	934	28	28	0	290929	290929	0	-	BspQI	934
1	279	1366	1367	1	9943695	9951402	7707	28	27	1	290929	282591	8337.8	-	BspQI	-630.8
1	279	1367	1368	1	9951402	9954159	2757	27	26	1	282591	279822	2769.1	-	BspQI	-12.1
1	279	1368	1369	1	9954159	9956134	1975	26	25	1	279822	277828	1994.2	-	BspQI	-19.2
1	279	1369	1370	1	9956134	9962610	6476	25	24	1	277828	271359	6469.2	-	BspQI	6.8
1	279	1370	1371	1	9962610	9965134	2524	24	23	1	271359	268936	2422.3	-	BspQI	101.7
1	279	1371	1372	1	9965134	9974385	9251	23	22	1	268936	259471	9465.8	-	BspQI	-214.8
1	279	1372	1373	1	9974385	9976754	2369	22	21	1	259471	257270	2200.2	-	BspQI	168.8
1	279	1373	1374	1	9976754	9978547	1793	21	20	1	257270	255494	1776.6	-	BspQI	16.4
1	279	1374	1375	1	9978547	9985623	7076	20	19	1	255494	248250	7244.2	-	BspQI	-168.2
1	279	1375	1376	1	9985623	9990293	4670	19	18	1	248250	243605	4644.5	-	BspQI	25.5
1	279	1376	1377	1	9990293	9999817	9524	18	17	1	243605	234046	9559.3	-	BspQI	-35.3
1	279	1377	1378	1	9999817	10005715	5898	17	16	1	234046	228120	5926.2	-	BspQI	-28.2
1	279	1378	1379	1	10005715	10015776	10061	16	15	1	228120	218075	10044.9	-	BspQI	16.1
1	279	1379	1380	1	10015776	10058909	43133	15	14	1	218075	174908	43167.1	-	BspQI	-34.1
1	279	1380	1381	1	10058909	10082071	23162	14	13	1	174908	151615	23292.5	-	BspQI	-130.5
1	279	1381	1382	1	10082071	10119401	37330	13	12	1	151615	114242	37373.6	-	BspQI	-43.6
1	279	1382	1383	1	10119401	1.01291e+07	9716.5	12	11	1	114242	104430	9811.6	-	BspQI	-95.1
1	279	1383	1384	1	1.01291e+07	10163033	33915.5	11	10	1	104430	70655.6	33774.3	-	BspQI	141.2
1	279	1384	1385	1	10163033	10190537	27504	10	9	1	70655.6	42995.7	27659.9	-	BspQI	-155.9
1	279	1385	1386	1	10190537	10192298	1761	9	8	1	42995.7	40997.1	1998.6	-	BspQI	-237.6
1	279	1386	1387	1	10192298	10193322	1024	8	8	0	40997.1	40997.1	0	-	BspQI	1024
1	279	1387	1388	1	10193322	10204261	10939	8	7	1	40997.1	29380	11617.1	-	BspQI	-678.1
1	279	1388	1389	1	10204261	10211363	7102	7	6	1	29380	22235.1	7144.9	-	BspQI	-42.9
1	279	1389	1390	1	10211363	10212942	1579	6	5	1	22235.1	20638.3	1596.8	-	BspQI	-17.8
1	279	1390	1391	1	10212942	1.02258e+07	12811.5	5	4	1	20638.3	7801.8	12836.5	-	BspQI	-25
1	279	1391	1392	1	1.02258e+07	10228510	2756.5	4	3	1	7801.8	5119	2682.8	-	BspQI	73.7
1	279	1392	1393	1	10228510	10230808	2298	3	2	1	5119	2453.3	2665.7	-	BspQI	-367.7
1	279	1393	1394	1	10230808	10231508	700	2	2	0	2453.3	2453.3	0	-	BspQI	700
1	279	1394	1395	1	10231508	10233774	2266	2	1	1	2453.3	20	2433.3	-	BspQI	-167.3
1	733	1395	1396	1	10233774	10235171	1397	1	1	0	20	20	0	+	BspQI	1397
1	733	1396	1397	1	10235171	10239903	4732	1	2	1	20	5630.5	5610.5	+	BspQI	-878.5
1	733	1397	1398	1	10239903	10246620	6717	2	3	1	5630.5	12336.3	6705.8	+	BspQI	11.2
1	733	1398	1399	1	10246620	10261770	15150	3	4	1	12336.3	28218.8	15882.5	+	BspQI	-732.5
1	733	1399	1400	1	10261770	10264369	2599	4	5	1	28218.8	30768.4	2549.6	+	BspQI	49.4
1	733	1400	1401	1	10264369	10304001	39632	5	6	1	30768.4	70351.7	39583.3	+	BspQI	48.7
1	733	1401	1402	1	10304001	10321930	17929	6	7	1	70351.7	88240.7	17889	+	BspQI	40
1	733	1402	1403	1	10321930	10349474	27544	7	8	1	88240.7	115612	27371.8	+	BspQI	172.2
1	733	1403	1404	1	10349474	10355779	6305	8	9	1	115612	121860	6247.1	+	BspQI	57.9
1	733	1404	1405	1	10355779	10365932	10153	9	10	1	121860	131987	10127	+	BspQI	26
1	733	1405	1406	1	10365932	1.03717e+07	5785.5	10	11	1	131987	137764	5777.8	+	BspQI	7.7
1	733	1406	1407	1	1.03717e+07	10409974	38256.5	11	12	1	137764	175677	37912.9	+	BspQI	343.6
1	733	1407	1408	1	10409974	10434591	24617	12	13	1	175677	200199	24521.3	+	BspQI	95.7
1	733	1408	1409	1	10434591	10439446	4855	13	14	1	200199	205067	4868.5	+	BspQI	-13.5
1	733	1409	1410	1	10439446	10453856	14410	14	15	1	205067	219472	14405.4	+	BspQI	4.6
1	733	1410	1411	1	10453856	10459147	5291	15	16	1	219472	224787	5314.5	+	BspQI	-23.5
1	733	1411	1413	2	10459147	10487334	28187	16	17	1	224787	252430	27643.1	+	BspQI	543.9
1	733	1413	1414	1	10487334	10495290	7956	17	18	1	252430	260440	8009.9	+	BspQI	-53.9
1	733	1414	1415	1	10495290	10510235	14945	18	19	1	260440	275307	14867.3	+	BspQI	77.7
1	733	1415	1416	1	10510235	10512066	1831	19	20	1	275307	277174	1866.4	+	BspQI	-35.4
1	733	1416	1417	1	10512066	10537502	25436	20	21	1	277174	302837	25663.6	+	BspQI	-227.6
1	733	1417	1418	1	10537502	1.05399e+07	2441.5	21	22	1	302837	305226	2389.2	+	BspQI	52.3
1	733	1418	1419	1	1.05399e+07	10553369	13425.5	22	23	1	305226	318664	13437.3	+	BspQI	-11.8
1	733	1419	1420	1	10553369	10556785	3416	23	24	1	318664	322596	3932.3	+	BspQI	-516.3
1	733	1420	1421	1	10556785	10557734	949	24	24	0	322596	322596	0	+	BspQI	949
1	733	1421	1422	1	10557734	10587939	30205	24	25	1	322596	353233	30637.2	+	BspQI	-432.2
1	733	1422	1423	1	10587939	10599290	11351	25	26	1	353233	364537	11303.9	+	BspQI	47.1
1	733	1423	1425	2	10599290	10615393	16103	26	27	1	364537	380534	15996.8	+	BspQI	106.2
1	733	1425	1426	1	10615393	10619309	3916	27	28	1	380534	384485	3951.4	+	BspQI	-35.4
1	733	1426	1427	1	10619309	10646401	27092	28	29	1	384485	411468	26982.5	+	BspQI	109.5
1	733	1427	1428	1	10646401	1.065e+07	3639.5	29	30	1	411468	415084	3616.3	+	BspQI	23.2
1	733	1428	1429	1	1.065e+07	10653947	3906.5	30	31	1	415084	419058	3973.5	+	BspQI	-67
1	733	1429	1431	2	10653947	10657738	3791	31	32	1	419058	422712	3654.4	+	BspQI	136.6
1	733	1431	1432	1	10657738	10663088	5350	32	33	1	422712	428098	5386.4	+	BspQI	-36.4
1	733	1432	1433	1	10663088	10667911	4823	33	34	1	428098	432888	4789.7	+	BspQI	33.3
1	733	1433	1434	1	10667911	10673496	5585	34	35	1	432888	438489	5601.2	+	BspQI	-16.2
1	733	1434	1435	1	10673496	10677356	3860	35	36	1	438489	442520	4030.8	+	BspQI	-170.8
1	733	1435	1437	2	10677356	10682655	5299	36	37	1	442520	447950	5430.3	+	BspQI	-131.3
1	733	1437	1438	1	10682655	10685416	2761	37	38	1	447950	450707	2756.5	+	BspQI	4.5
1	733	1438	1439	1	10685416	10686139	723	38	38	0	450707	450707	0	+	BspQI	723
1	733	1439	1440	1	10686139	1.06911e+07	4973.5	38	39	1	450707	456218	5511.3	+	BspQI	-537.8
1	733	1440	1441	1	1.06911e+07	10693677	2564.5	39	40	1	456218	458788	2569.3	+	BspQI	-4.8
1	733	1441	1442	1	10693677	10699386	5709	40	41	1	458788	464425	5637.6	+	BspQI	71.4
1	733	1442	1443	1	10699386	10709159	9773	41	42	1	464425	474469	10044.2	+	BspQI	-271.2
1	733	1443	1444	1	10709159	10715727	6568	42	43	1	474469	481115	6645.3	+	BspQI	-77.3
1	733	1444	1445	1	10715727	10717910	2183	43	44	1	481115	483238	2123.4	+	BspQI	59.6
1	733	1445	1446	1	10717910	10736511	18601	44	45	1	483238	502302	19063.7	+	BspQI	-462.7
1	733	1446	1447	1	10736511	10739149	2638	45	46	1	502302	504764	2461.7	+	BspQI	176.3
1	733	1447	1448	1	10739149	10741363	2214	46	47	1	504764	506886	2122.1	+	BspQI	91.9
1	733	1448	1449	1	10741363	10742816	1453	47	48	1	506886	508498	1612.2	+	BspQI	-159.2
1	733	1449	1450	1	10742816	10759214	16398	48	49	1	508498	524952	16454.1	+	BspQI	-56.1
1	733	1450	1451	1	10759214	10768488	9274	49	50	1	524952	534384	9431.7	+	BspQI	-157.7
1	733	1451	1452	1	10768488	10782930	14442	50	51	1	534384	548823	14439.4	+	BspQI	2.6
1	733	1452	1453	1	10782930	10787379	4449	51	52	1	548823	554063	5239.9	+	BspQI	-790.9
1	733	1453	1454	1	10787379	10788271	892	52	52	0	554063	554063	0	+	BspQI	892
1	733	1454	1455	1	10788271	10789358	1087	52	53	1	554063	555442	1378.7	+	BspQI	-291.7
1	733	1455	1456	1	10789358	10793561	4203	53	54	1	555442	559501	4059.3	+	BspQI	143.7
1	733	1456	1457	1	10793561	10797897	4336	54	55	1	559501	563893	4392.3	+	BspQI	-56.3
1	733	1457	1459	2	10797897	10799876	1979	55	56	1	563893	565664	1770.7	+	BspQI	208.3
1	733	1459	1460	1	10799876	10806092	6216	56	57	1	565664	572158	6494.6	+	BspQI	-278.6
1	733	1460	1461	1	10806092	10810219	4127	57	58	1	572158	576500	4342	+	BspQI	-215
1	733	1461	1462	1	10810219	10812680	2461	58	59	1	576500	579310	2809.3	+	BspQI	-348.3
1	733	1462	1463	1	10812680	10813387	707	59	59	0	579310	579310	0	+	BspQI	707
1	733	1463	1465	2	10813387	10818109	4722	59	60	1	579310	585360	6050	+	BspQI	-1328
1	733	1465	1467	2	10818109	1.08198e+07	1724.5	60	60	0	585360	585360	0	+	BspQI	1724.5
1	733	1467	1468	1	1.08198e+07	10824252	4418.5	60	61	1	585360	590353	4993	+	BspQI	-574.5
1	733	1468	1469	1	10824252	10827098	2846	61	62	1	590353	593213	2860.3	+	BspQI	-14.3
1	733	1469	1470	1	10827098	10830927	3829	62	63	1	593213	596999	3785.5	+	BspQI	43.5
1	733	1470	1471	1	10830927	10832869	1942	63	64	1	596999	598948	1949.6	+	BspQI	-7.6
1	733	1471	1472	1	10832869	10836268	3399	64	65	1	598948	602283	3334.4	+	BspQI	64.6
1	733	1472	1473	1	10836268	10841917	5649	65	66	1	602283	608011	5728.1	+	BspQI	-79.1
1	733	1473	1474	1	10841917	10858945	17028	66	67	1	608011	625316	17305.2	+	BspQI	-277.2
1	733	1474	1475	1	10858945	10859740	795	67	67	0	625316	625316	0	+	BspQI	795
1	733	1475	1476	1	10859740	10877462	17722	67	68	1	625316	643895	18579.2	+	BspQI	-857.2
1	733	1476	1477	1	10877462	10880596	3134	68	69	1	643895	646953	3058.1	+	BspQI	75.9
1	733	1477	1478	1	10880596	10895333	14737	69	70	1	646953	661916	14962.9	+	BspQI	-225.9
1	733	1478	1479	1	10895333	10897923	2590	70	71	1	661916	664805	2889.2	+	BspQI	-299.2
1	733	1479	1480	1	10897923	10898635	712	71	71	0	664805	664805	0	+	BspQI	712
1	733	1480	1481	1	10898635	10930860	32225	71	72	1	664805	697608	32802.2	+	BspQI	-577.2
1	733	1481	1482	1	10930860	10939113	8253	72	73	1	697608	705925	8317.3	+	BspQI	-64.3
1	733	1482	1483	1	10939113	10943174	4061	73	74	1	705925	710046	4121.7	+	BspQI	-60.7
1	733	1483	1484	1	10943174	10958589	15415	74	75	1	710046	726135	16088.3	+	BspQI	-673.3
1	733	1484	1485	1	10958589	10959933	1344	75	75	0	726135	726135	0	+	BspQI	1344
1	733	1485	1486	1	10959933	10968196	8263	75	76	1	726135	735167	9032.1	+	BspQI	-769.1
1	733	1486	1487	1	10968196	10980136	11940	76	77	1	735167	747125	11958.3	+	BspQI	-18.3
1	733	1487	1488	1	10980136	10987396	7260	77	78	1	747125	754415	7289.6	+	BspQI	-29.6
1	733	1488	1489	1	10987396	10994806	7410	78	79	1	754415	761940	7524.7	+	BspQI	-114.7
1	733	1489	1490	1	10994806	10997833	3027	79	80	1	761940	764931	2991.1	+	BspQI	35.9
1	733	1490	1492	2	10997833	11005636	7803	80	81	1	764931	774560	9629.3	+	BspQI	-1826.3
1	733	1492	1496	4	11005636	11009297	3661	81	81	0	774560	774560	0	+	BspQI	3661
1	733	1496	1497	1	11009297	11013650	4353	81	82	1	774560	780861	6300.9	+	BspQI	-1947.9
1	733	1497	1498	1	11013650	11017607	3957	82	83	1	780861	784887	4026.6	+	BspQI	-69.6
1	733	1498	1499	1	11017607	11021623	4016	83	84	1	784887	788853	3965.9	+	BspQI	50.1
1	733	1499	1500	1	11021623	11029496	7873	84	85	1	788853	796849	7996	+	BspQI	-123
1	733	1500	1502	2	11029496	11033544	4048	85	86	1	796849	800746	3897	+	BspQI	151
1	733	1502	1503	1	11033544	11051738	18194	86	89	3	800746	824189	23442.7	+	BspQI	-5248.7
1	733	1503	1504	1	11051738	11065059	13321	89	90	1	824189	837552	13363.2	+	BspQI	-42.2
1	733	1504	1505	1	11065059	11082876	17817	90	91	1	837552	855374	17821.6	+	BspQI	-4.6
1	733	1505	1506	1	11082876	11119217	36341	91	92	1	855374	891942	36568	+	BspQI	-227
1	733	1506	1507	1	11119217	11131755	12538	92	93	1	891942	904685	12743.1	+	BspQI	-205.1
1	733	1507	1508	1	11131755	11137679	5924	93	94	1	904685	910613	5928.2	+	BspQI	-4.2
1	733	1508	1509	1	11137679	11157964	20285	94	95	1	910613	930853	20240.3	+	BspQI	44.7
1	733	1509	1510	1	11157964	11162016	4052	95	96	1	930853	934855	4001.3	+	BspQI	50.7
1	733	1510	1511	1	11162016	11181207	19191	96	97	1	934855	954172	19317	+	BspQI	-126
1	733	1511	1512	1	11181207	1.11847e+07	3466.5	97	98	1	954172	957588	3416.4	+	BspQI	50.1
1	733	1512	1513	1	1.11847e+07	11188231	3557.5	98	99	1	957588	961265	3677.3	+	BspQI	-119.8
1	733	1513	1514	1	11188231	11190369	2138	99	100	1	961265	963519	2253.6	+	BspQI	-115.6
1	733	1514	1516	2	11190369	11212170	21801	100	101	1	963519	985095	21576.3	+	BspQI	224.7
1	733	1516	1517	1	11212170	11216906	4736	101	102	1	985095	989797	4701.8	+	BspQI	34.2
1	733	1517	1518	1	11216906	11222512	5606	102	103	1	989797	995803	6005.7	+	BspQI	-399.7
1	733	1518	1519	1	11222512	11223283	771	103	103	0	995803	995803	0	+	BspQI	771
1	733	1519	1520	1	11223283	11239659	16376	103	104	1	995803	1.01242e+06	16617.9	+	BspQI	-241.9
1	733	1520	1521	1	11239659	11249606	9947	104	105	1	1.01242e+06	1022485	10064.3	+	BspQI	-117.3
1	733	1521	1522	1	11249606	11251259	1653	105	106	1	1022485	1.02494e+06	2451.4	+	BspQI	-798.4
1	733	1522	1523	1	11251259	11252342	1083	106	106	0	1.02494e+06	1.02494e+06	0	+	BspQI	1083
1	733	1523	1524	1	11252342	11259466	7124	106	107	1	1.02494e+06	1.03264e+06	7703.5	+	BspQI	-579.5
1	733	1524	1525	1	11259466	11260094	628	107	107	0	1.03264e+06	1.03264e+06	0	+	BspQI	628
1	733	1525	1526	1	11260094	11263962	3868	107	108	1	1.03264e+06	1.03685e+06	4207.5	+	BspQI	-339.5
1	733	1526	1527	1	11263962	11265640	1678	108	109	1	1.03685e+06	1.03856e+06	1715.2	+	BspQI	-37.2
1	733	1527	1528	1	11265640	11269322	3682	109	110	1	1.03856e+06	1.04213e+06	3563.1	+	BspQI	118.9
1	733	1528	1529	1	11269322	11272335	3013	110	111	1	1.04213e+06	1.04524e+06	3111.7	+	BspQI	-98.7
1	733	1529	1531	2	11272335	11276247	3912	111	112	1	1.04524e+06	1.04929e+06	4047.9	+	BspQI	-135.9
1	733	1531	1532	1	11276247	11276855	608	112	112	0	1.04929e+06	1.04929e+06	0	+	BspQI	608
1	733	1532	1533	1	11276855	11289529	12674	112	113	1	1.04929e+06	1.06227e+06	12984.1	+	BspQI	-310.1
1	733	1533	1534	1	11289529	11308351	18822	113	114	1	1.06227e+06	1.08113e+06	18863.4	+	BspQI	-41.4
1	733	1534	1535	1	11308351	11311371	3020	114	115	1	1.08113e+06	1.08416e+06	3028.8	+	BspQI	-8.8
1	733	1535	1536	1	11311371	11316880	5509	115	116	1	1.08416e+06	1.08976e+06	5594.1	+	BspQI	-85.1
1	733	1536	1537	1	11316880	11321232	4352	116	117	1	1.08976e+06	1.09411e+06	4352.6	+	BspQI	-0.6
1	733	1537	1538	1	11321232	11341340	20108	117	118	1	1.09411e+06	1.11434e+06	20233.9	+	BspQI	-125.9
1	733	1538	1539	1	11341340	11345963	4623	118	119	1	1.11434e+06	1.11899e+06	4650.9	+	BspQI	-27.9
1	733	1539	1540	1	11345963	11349398	3435	119	120	1	1.11899e+06	1.12233e+06	3335.2	+	BspQI	99.8
1	733	1540	1541	1	11349398	11359004	9606	120	121	1	1.12233e+06	1.132e+06	9672.4	+	BspQI	-66.4
1	733	1541	1542	1	11359004	11364872	5868	121	122	1	1.132e+06	1.13802e+06	6021.6	+	BspQI	-153.6
1	733	1542	1543	1	11364872	11366888	2016	122	123	1	1.13802e+06	1.14004e+06	2020	+	BspQI	-4
1	733	1543	1544	1	11366888	11371156	4268	123	124	1	1.14004e+06	1.1443e+06	4257.4	+	BspQI	10.6
1	733	1544	1545	1	11371156	11387794	16638	124	125	1	1.1443e+06	1161065	16765.3	+	BspQI	-127.3
1	733	1545	1546	1	11387794	11398048	10254	125	126	1	1161065	1171383	10318	+	BspQI	-64
1	733	1546	1547	1	11398048	11415132	17084	126	127	1	1171383	1.18895e+06	17567.7	+	BspQI	-483.7
1	733	1547	1548	1	11415132	11416031	899	127	127	0	1.18895e+06	1.18895e+06	0	+	BspQI	899
1	733	1548	1549	1	11416031	1.14328e+07	16744.5	127	128	1	1.18895e+06	1.20633e+06	17378.4	+	BspQI	-633.9
1	733	1549	1550	1	1.14328e+07	11445852	13076.5	128	129	1	1.20633e+06	1.22076e+06	14426.3	+	BspQI	-1349.8
1	733	1550	1551	1	11445852	11453634	7782	129	130	1	1.22076e+06	1.22902e+06	8264.2	+	BspQI	-482.2
1	733	1551	1552	1	11453634	11454201	567	130	130	0	1.22902e+06	1.22902e+06	0	+	BspQI	567
1	733	1552	1553	1	11454201	11482476	28275	130	131	1	1.22902e+06	1257383	28363.4	+	BspQI	-88.4
1	733	1553	1554	1	11482476	11484297	1821	131	132	1	1257383	1.25927e+06	1889.3	+	BspQI	-68.3
1	733	1554	1555	1	11484297	11502201	17904	132	133	1	1.25927e+06	1.27749e+06	18220.4	+	BspQI	-316.4
1	862	1556	1557	1	11503367	11511835	8468	99	98	1	650671	642037	8633.6	-	BspQI	-165.6
1	862	1557	1558	1	11511835	11514643	2808	98	97	1	642037	639013	3024	-	BspQI	-216
1	862	1558	1560	2	11514643	11520037	5394	97	96	1	639013	633867	5146.3	-	BspQI	247.7
1	862	1560	1561	1	11520037	11522073	2036	96	95	1	633867	631901	1965.8	-	BspQI	70.2
1	862	1561	1562	1	11522073	11533228	11155	95	94	1	631901	620622	11278.8	-	BspQI	-123.8
1	862	1562	1563	1	11533228	11534783	1555	94	93	1	620622	618838	1784.3	-	BspQI	-229.3
1	862	1563	1564	1	11534783	11535430	647	93	93	0	618838	618838	0	-	BspQI	647
1	862	1564	1565	1	11535430	11551046	15616	93	92	1	618838	602780	16057.8	-	BspQI	-441.8
1	862	1565	1566	1	11551046	11553311	2265	92	91	1	602780	600523	2256.8	-	BspQI	8.2
1	862	1566	1567	1	11553311	11561280	7969	91	90	1	600523	592392	8130.9	-	BspQI	-161.9
1	862	1567	1568	1	11561280	11562808	1528	90	89	1	592392	590820	1572.1	-	BspQI	-44.1
1	862	1568	1569	1	11562808	11579551	16743	89	88	1	590820	574174	16646.5	-	BspQI	96.5
1	862	1569	1570	1	11579551	11582428	2877	88	87	1	574174	571301	2872.3	-	BspQI	4.7
1	862	1570	1572	2	11582428	11591575	9147	87	86	1	571301	560005	11296.5	-	BspQI	-2149.5
1	862	1572	1573	1	11591575	11592443	868	86	86	0	560005	560005	0	-	BspQI	868
1	862	1573	1574	1	11592443	11597229	4786	86	85	1	560005	554872	5132.5	-	BspQI	-346.5
1	862	1574	1575	1	11597229	11599746	2517	85	84	1	554872	552152	2720.7	-	BspQI	-203.7
1	862	1575	1576	1	11599746	11602139	2393	84	83	1	552152	549358	2793.7	-	BspQI	-400.7
1	862	1576	1577	1	11602139	11603100	961	83	83	0	549358	549358	0	-	BspQI	961
1	862	1577	1578	1	11603100	11617219	14119	83	82	1	549358	534690	14668.1	-	BspQI	-549.1
1	862	1578	1579	1	11617219	11620177	2958	82	81	1	534690	531960	2729.8	-	BspQI	228.2
1	862	1579	1580	1	11620177	11621716	1539	81	80	1	531960	530373	1586.8	-	BspQI	-47.8
1	862	1580	1581	1	11621716	11628833	7117	80	79	1	530373	522848	7525.7	-	BspQI	-408.7
1	862	1581	1582	1	11628833	11630083	1250	79	79	0	522848	522848	0	-	BspQI	1250
1	862	1582	1583	1	11630083	11640260	10177	79	78	1	522848	511636	11211.6	-	BspQI	-1034.6
1	862	1583	1584	1	11640260	11646566	6306	78	77	1	511636	505378	6257.8	-	BspQI	48.2
1	862	1584	1585	1	11646566	11654706	8140	77	76	1	505378	497084	8294.2	-	BspQI	-154.2
1	862	1585	1586	1	11654706	11657874	3168	76	75	1	497084	494004	3079.8	-	BspQI	88.2
1	862	1586	1587	1	11657874	11659812	1938	75	74	1	494004	492052	1952.5	-	BspQI	-14.5
1	862	1587	1588	1	11659812	11666264	6452	74	73	1	492052	485621	6431	-	BspQI	21
1	862	1588	1589	1	11666264	11673491	7227	73	72	1	485621	478324	7296.3	-	BspQI	-69.3
1	862	1589	1590	1	11673491	11677461	3970	72	71	1	478324	474349	3975.6	-	BspQI	-5.6
1	862	1590	1591	1	11677461	11686272	8811	71	70	1	474349	465600	8749	-	BspQI	62
1	862	1591	1592	1	11686272	11688899	2627	70	69	1	465600	463032	2568.2	-	BspQI	58.8
1	862	1592	1593	1	11688899	1.16962e+07	7318.5	69	68	1	463032	455697	7334.4	-	BspQI	-15.9
1	862	1593	1594	1	1.16962e+07	11702540	6322.5	68	67	1	455697	448995	6702.3	-	BspQI	-379.8
1	862	1594	1595	1	11702540	11703285	745	67	67	0	448995	448995	0	-	BspQI	745
1	862	1595	1596	1	11703285	11705096	1811	67	66	1	448995	446997	1997.8	-	BspQI	-186.8
1	862	1596	1597	1	11705096	11714019	8923	66	65	1	446997	437853	9144.2	-	BspQI	-221.2
1	862	1597	1598	1	11714019	11718904	4885	65	64	1	437853	433007	4846.2	-	BspQI	38.8
1	862	1598	1599	1	11718904	11734852	15948	64	63	1	433007	416541	16465.9	-	BspQI	-517.9
1	862	1599	1600	1	11734852	11735489	637	63	63	0	416541	416541	0	-	BspQI	637
1	862	1600	1601	1	11735489	11744300	8811	63	62	1	416541	407326	9215.3	-	BspQI	-404.3
1	862	1601	1602	1	11744300	11750015	5715	62	61	1	407326	401560	5765.6	-	BspQI	-50.6
1	862	1602	1603	1	11750015	11758283	8268	61	60	1	401560	393200	8359.8	-	BspQI	-91.8
1	862	1603	1604	1	11758283	11764275	5992	60	59	1	393200	386985	6215.1	-	BspQI	-223.1
1	862	1604	1605	1	11764275	11764861	586	59	59	0	386985	386985	0	-	BspQI	586
1	862	1605	1606	1	11764861	11766293	1432	59	58	1	386985	385199	1786.2	-	BspQI	-354.2
1	862	1606	1607	1	11766293	11774930	8637	58	57	1	385199	376396	8802.4	-	BspQI	-165.4
1	862	1607	1608	1	11774930	11786582	11652	57	56	1	376396	364782	11614.2	-	BspQI	37.8
1	862	1608	1609	1	11786582	11789849	3267	56	55	1	364782	361538	3243.9	-	BspQI	23.1
1	862	1609	1610	1	11789849	11798900	9051	55	54	1	361538	352326	9212.4	-	BspQI	-161.4
1	862	1610	1611	1	11798900	11801250	2350	54	53	1	352326	349982	2343.6	-	BspQI	6.4
1	862	1611	1612	1	11801250	11807940	6690	53	52	1	349982	343242	6740.1	-	BspQI	-50.1
1	862	1612	1613	1	11807940	11811381	3441	52	51	1	343242	339818	3424.5	-	BspQI	16.5
1	862	1613	1614	1	11811381	11822515	11134	51	50	1	339818	328601	11216.8	-	BspQI	-82.8
1	862	1614	1615	1	11822515	11840586	18071	50	49	1	328601	309895	18705.7	-	BspQI	-634.7
1	862	1615	1616	1	11840586	11842220	1634	49	48	1	309895	308216	1679.6	-	BspQI	-45.6
1	862	1616	1617	1	11842220	11844314	2094	48	47	1	308216	306318	1897.8	-	BspQI	196.2
1	862	1617	1618	1	11844314	1.18497e+07	5364.5	47	46	1	306318	300551	5767.1	-	BspQI	-402.6
1	862	1618	1619	1	1.18497e+07	11850571	892.5	46	46	0	300551	300551	0	-	BspQI	892.5
1	862	1619	1620	1	11850571	11854532	3961	46	45	1	300551	295951	4599.3	-	BspQI	-638.3
1	862	1620	1621	1	11854532	11864092	9560	45	44	1	295951	286248	9703.6	-	BspQI	-143.6
1	862	1621	1622	1	11864092	11865527	1435	44	43	1	286248	284749	1498.6	-	BspQI	-63.6
1	862	1622	1623	1	11865527	11866993	1466	43	42	1	284749	283442	1307.1	-	BspQI	158.9
1	862	1623	1624	1	11866993	11872866	5873	42	41	1	283442	277533	5909.3	-	BspQI	-36.3
1	862	1624	1625	1	11872866	11879534	6668	41	40	1	277533	270819	6713.8	-	BspQI	-45.8
1	862	1625	1626	1	11879534	11884544	5010	40	39	1	270819	265801	5017.8	-	BspQI	-7.8
1	862	1626	1627	1	11884544	11893799	9255	39	38	1	265801	256484	9317	-	BspQI	-62
1	862	1627	1628	1	11893799	11895910	2111	38	37	1	256484	253966	2518.5	-	BspQI	-407.5
1	862	1628	1629	1	11895910	11896834	924	37	37	0	253966	253966	0	-	BspQI	924
1	862	1629	1630	1	11896834	11898984	2150	37	36	1	253966	251405	2561.1	-	BspQI	-411.1
1	862	1630	1631	1	11898984	1.19038e+07	4848.5	36	35	1	251405	246325	5079.8	-	BspQI	-231.3
1	862	1631	1632	1	1.19038e+07	11918843	15010.5	35	34	1	246325	230887	15438.1	-	BspQI	-427.6
1	862	1632	1633	1	11918843	11919790	947	34	34	0	230887	230887	0	-	BspQI	947
1	862	1633	1634	1	11919790	11921275	1485	34	33	1	230887	228797	2089.4	-	BspQI	-604.4
1	862	1634	1635	1	11921275	11930789	9514	33	32	1	228797	219253	9544.4	-	BspQI	-30.4
1	862	1635	1636	1	11930789	11938247	7458	32	31	1	219253	211640	7612.4	-	BspQI	-154.4
1	862	1636	1637	1	11938247	11941801	3554	31	30	1	211640	208121	3519.5	-	BspQI	34.5
1	862	1637	1638	1	11941801	11947447	5646	30	29	1	208121	202511	5609.9	-	BspQI	36.1
1	862	1638	1639	1	11947447	11959241	11794	29	28	1	202511	190568	11942.7	-	BspQI	-148.7
1	862	1639	1640	1	11959241	11964309	5068	28	27	1	190568	185494	5074.4	-	BspQI	-6.4
1	862	1640	1641	1	11964309	11968948	4639	27	26	1	185494	180793	4701.1	-	BspQI	-62.1
1	862	1641	1642	1	11968948	11972902	3954	26	25	1	180793	176306	4487.1	-	BspQI	-533.1
1	862	1642	1643	1	11972902	11973604	702	25	25	0	176306	176306	0	-	BspQI	702
1	862	1643	1644	1	11973604	11985269	11665	25	24	1	176306	164439	11866.8	-	BspQI	-201.8
1	862	1644	1645	1	11985269	11989894	4625	24	23	1	164439	159686	4753.4	-	BspQI	-128.4
1	862	1645	1646	1	11989894	11998669	8775	23	22	1	159686	150862	8823.1	-	BspQI	-48.1
1	862	1646	1647	1	11998669	12024063	25394	22	21	1	150862	125406	25456.1	-	BspQI	-62.1
1	862	1647	1648	1	12024063	12031068	7005	21	20	1	125406	118335	7071.4	-	BspQI	-66.4
1	862	1648	1649	1	12031068	12039940	8872	20	19	1	118335	109290	9045.2	-	BspQI	-173.2
1	862	1649	1650	1	12039940	12042456	2516	19	18	1	109290	106801	2488.5	-	BspQI	27.5
1	862	1650	1651	1	12042456	12049234	6778	18	17	1	106801	99912.1	6889.2	-	BspQI	-111.2
1	862	1651	1652	1	12049234	12056225	6991	17	16	1	99912.1	92934.2	6977.9	-	BspQI	13.1
1	862	1652	1653	1	12056225	12061716	5491	16	15	1	92934.2	87208.9	5725.3	-	BspQI	-234.3
1	862	1653	1654	1	12061716	12063296	1580	15	14	1	87208.9	85343.1	1865.8	-	BspQI	-285.8
1	862	1654	1655	1	12063296	12064071	775	14	14	0	85343.1	85343.1	0	-	BspQI	775
1	862	1655	1656	1	12064071	12066487	2416	14	13	1	85343.1	81754.2	3588.9	-	BspQI	-1172.9
1	862	1656	1657	1	12066487	12067595	1108	13	13	0	81754.2	81754.2	0	-	BspQI	1108
1	862	1657	1658	1	12067595	12071812	4217	13	12	1	81754.2	77286.5	4467.7	-	BspQI	-250.7
1	862	1658	1659	1	12071812	12077420	5608	12	11	1	77286.5	71559.5	5727	-	BspQI	-119
1	862	1659	1660	1	12077420	12081705	4285	11	10	1	71559.5	67334	4225.5	-	BspQI	59.5
1	862	1660	1661	1	12081705	12089105	7400	10	9	1	67334	59771.1	7562.9	-	BspQI	-162.9
1	862	1661	1662	1	12089105	12095544	6439	9	8	1	59771.1	53231.5	6539.6	-	BspQI	-100.6
1	862	1662	1663	1	12095544	12098977	3433	8	7	1	53231.5	49852.1	3379.4	-	BspQI	53.6
1	862	1663	1664	1	12098977	12108770	9793	7	6	1	49852.1	39936.2	9915.9	-	BspQI	-122.9
1	862	1664	1665	1	12108770	12112433	3663	6	5	1	39936.2	36117.9	3818.3	-	BspQI	-155.3
1	862	1665	1666	1	12112433	12115748	3315	5	4	1	36117.9	32864.5	3253.4	-	BspQI	61.6
1	862	1666	1667	1	12115748	12135515	19767	4	3	1	32864.5	12906.4	19958.1	-	BspQI	-191.1
1	862	1667	1668	1	12135515	12138235	2720	3	2	1	12906.4	10315	2591.4	-	BspQI	128.6
1	862	1668	1669	1	12138235	1.21486e+07	10319.5	2	1	1	10315	20	10295	-	BspQI	24.5
1	958	1669	1670	1	1.21486e+07	12156928	8373.5	107	106	1	845202	836856	8345.9	-	BspQI	27.6
1	958	1670	1671	1	12156928	12176985	20057	106	105	1	836856	816738	20118.2	-	BspQI	-61.2
1	958	1671	1672	1	12176985	12186015	9030	105	104	1	816738	806860	9878.4	-	BspQI	-848.4
1	958	1672	1673	1	12186015	12187075	1060	104	104	0	806860	806860	0	-	BspQI	1060
1	958	1673	1674	1	12187075	12189639	2564	104	103	1	806860	804065	2794.6	-	BspQI	-230.6
1	958	1674	1676	2	12189639	12198325	8686	103	102	1	804065	795422	8643.5	-	BspQI	42.5
1	958	1676	1677	1	12198325	12223262	24937	102	101	1	795422	770312	25110.1	-	BspQI	-173.1
1	958	1677	1678	1	12223262	12225498	2236	101	100	1	770312	768142	2169.9	-	BspQI	66.1
1	958	1678	1679	1	12225498	12227743	2245	100	99	1	768142	765991	2150.8	-	BspQI	94.2
1	958	1679	1680	1	12227743	12230083	2340	99	98	1	765991	763478	2513.4	-	BspQI	-173.4
1	958	1680	1681	1	12230083	12233067	2984	98	97	1	763478	760452	3025.3	-	BspQI	-41.3
1	958	1681	1682	1	12233067	12237868	4801	97	96	1	760452	755470	4981.8	-	BspQI	-180.8
1	958	1682	1683	1	12237868	12240390	2522	96	95	1	755470	752624	2846.6	-	BspQI	-324.6
1	958	1683	1684	1	12240390	12241342	952	95	95	0	752624	752624	0	-	BspQI	952
1	958	1684	1685	1	12241342	12242299	957	95	94	1	752624	750841	1782.4	-	BspQI	-825.4
1	958	1685	1686	1	12242299	12243054	755	94	94	0	750841	750841	0	-	BspQI	755
1	958	1686	1687	1	12243054	12251462	8408	94	93	1	750841	742007	8834.7	-	BspQI	-426.7
1	958	1687	1688	1	12251462	12253143	1681	93	92	1	742007	740218	1788.2	-	BspQI	-107.2
1	958	1688	1689	1	12253143	12256883	3740	92	91	1	740218	736560	3658.8	-	BspQI	81.2
1	958	1689	1690	1	12256883	12262888	6005	91	90	1	736560	730293	6266.5	-	BspQI	-261.5
1	958	1690	1691	1	12262888	12265288	2400	90	89	1	730293	728029	2264.2	-	BspQI	135.8
1	958	1691	1692	1	12265288	12284329	19041	89	88	1	728029	708898	19131.4	-	BspQI	-90.4
1	958	1692	1693	1	12284329	12300698	16369	88	87	1	708898	692514	16383.2	-	BspQI	-14.2
1	958	1693	1694	1	12300698	1.23113e+07	10641.5	87	86	1	692514	681932	10582.9	-	BspQI	58.6
1	958	1694	1695	1	1.23113e+07	12319953	8613.5	86	85	1	681932	673256	8675.5	-	BspQI	-62
1	958	1695	1696	1	12319953	12346806	26853	85	84	1	673256	646450	26806.5	-	BspQI	46.5
1	958	1696	1697	1	12346806	12353913	7107	84	83	1	646450	639342	7107.2	-	BspQI	-0.2
1	958	1697	1698	1	12353913	12360954	7041	83	82	1	639342	632288	7053.9	-	BspQI	-12.9
1	958	1698	1699	1	12360954	12380084	19130	82	81	1	632288	613008	19280.1	-	BspQI	-150.1
1	958	1699	1700	1	12380084	12381115	1031	81	81	0	613008	613008	0	-	BspQI	1031
1	958	1700	1701	1	12381115	12392622	11507	81	80	1	613008	600582	12426	-	BspQI	-919
1	958	1701	1702	1	12392622	12395852	3230	80	79	1	600582	597340	3242.3	-	BspQI	-12.3
1	958	1702	1703	1	12395852	12398656	2804	79	78	1	597340	594637	2702.7	-	BspQI	101.3
1	958	1703	1704	1	12398656	12402878	4222	78	77	1	594637	590395	4241.9	-	BspQI	-19.9
1	958	1704	1705	1	12402878	12407707	4829	77	76	1	590395	585645	4750	-	BspQI	79
1	958	1705	1706	1	12407707	12439452	31745	76	75	1	585645	554068	31577.9	-	BspQI	167.1
1	958	1706	1707	1	12439452	12451127	11675	75	74	1	554068	542320	11747.1	-	BspQI	-72.1
1	958	1707	1708	1	12451127	12454630	3503	74	73	1	542320	538879	3441.1	-	BspQI	61.9
1	958	1708	1709	1	12454630	12476634	22004	73	72	1	538879	516900	21979.3	-	BspQI	24.7
1	958	1709	1710	1	12476634	12483338	6704	72	71	1	516900	510224	6676.3	-	BspQI	27.7
1	958	1710	1711	1	12483338	12497608	14270	71	70	1	510224	496000	14223.7	-	BspQI	46.3
1	958	1711	1712	1	12497608	12500422	2814	70	69	1	496000	493234	2766.5	-	BspQI	47.5
1	958	1712	1713	1	12500422	12508618	8196	69	68	1	493234	485011	8222.2	-	BspQI	-26.2
1	958	1713	1714	1	12508618	12512496	3878	68	67	1	485011	481179	3832.7	-	BspQI	45.3
1	958	1714	1715	1	12512496	12519032	6536	67	66	1	481179	474549	6629.4	-	BspQI	-93.4
1	958	1715	1716	1	12519032	12525034	6002	66	65	1	474549	468572	5977.2	-	BspQI	24.8
1	958	1716	1717	1	12525034	12528328	3294	65	64	1	468572	465352	3220.3	-	BspQI	73.7
1	958	1717	1718	1	12528328	12532946	4618	64	63	1	465352	460569	4782.9	-	BspQI	-164.9
1	958	1718	1719	1	12532946	12534030	1084	63	62	1	460569	459000	1568.7	-	BspQI	-484.7
1	958	1719	1720	1	12534030	12534920	890	62	62	0	459000	459000	0	-	BspQI	890
1	958	1720	1721	1	12534920	12540948	6028	62	61	1	459000	452832	6168.4	-	BspQI	-140.4
1	958	1721	1722	1	12540948	12557650	16702	61	60	1	452832	436016	16815.8	-	BspQI	-113.8
1	958	1722	1723	1	12557650	12561998	4348	60	59	1	436016	431334	4681.9	-	BspQI	-333.9
1	958	1723	1724	1	12561998	12562684	686	59	59	0	431334	431334	0	-	BspQI	686
1	958	1724	1725	1	12562684	12566216	3532	59	58	1	431334	427584	3750.3	-	BspQI	-218.3
1	958	1725	1726	1	12566216	12574036	7820	58	57	1	427584	419668	7915.8	-	BspQI	-95.8
1	958	1726	1727	1	12574036	12599526	25490	57	56	1	419668	394197	25470.6	-	BspQI	19.4
1	958	1727	1728	1	12599526	12608458	8932	56	55	1	394197	385149	9048.1	-	BspQI	-116.1
1	958	1728	1729	1	12608458	12612021	3563	55	54	1	385149	380725	4424.3	-	BspQI	-861.3
1	958	1729	1730	1	12612021	12613113	1092	54	54	0	380725	380725	0	-	BspQI	1092
1	958	1730	1731	1	12613113	12628624	15511	54	53	1	380725	364982	15742.9	-	BspQI	-231.9
1	958	1731	1732	1	12628624	12633954	5330	53	52	1	364982	359586	5396.3	-	BspQI	-66.3
1	958	1732	1733	1	12633954	12639387	5433	52	51	1	359586	354096	5490	-	BspQI	-57
1	958	1733	1734	1	12639387	12641876	2489	51	50	1	354096	351660	2435.4	-	BspQI	53.6
1	958	1734	1735	1	12641876	12647888	6012	50	49	1	351660	345503	6157.2	-	BspQI	-145.2
1	958	1735	1736	1	12647888	12654700	6812	49	47	2	345503	338556	6946.9	-	BspQI	-134.9
1	958	1736	1737	1	12654700	12660113	5413	47	46	1	338556	333272	5284.3	-	BspQI	128.7
1	958	1737	1738	1	12660113	12671210	11097	46	45	1	333272	322064	11208.1	-	BspQI	-111.1
1	958	1738	1739	1	12671210	1.26764e+07	5230.5	45	44	1	322064	316908	5155.4	-	BspQI	75.1
1	958	1739	1740	1	1.26764e+07	12679536	3095.5	44	43	1	316908	313887	3021.8	-	BspQI	73.7
1	958	1740	1741	1	12679536	12691548	12012	43	42	1	313887	301756	12130.3	-	BspQI	-118.3
1	958	1741	1742	1	12691548	12711009	19461	42	41	1	301756	282336	19419.9	-	BspQI	41.1
1	958	1742	1743	1	12711009	12719347	8338	41	40	1	282336	273902	8434.1	-	BspQI	-96.1
1	958	1743	1744	1	12719347	12721726	2379	40	39	1	273902	271531	2370.9	-	BspQI	8.1
1	958	1744	1745	1	12721726	12746711	24985	39	38	1	271531	246547	24984.2	-	BspQI	0.8
1	958	1745	1746	1	12746711	12751600	4889	38	37	1	246547	241651	4896.5	-	BspQI	-7.5
1	958	1746	1747	1	12751600	12754348	2748	37	36	1	241651	238948	2702.5	-	BspQI	45.5
1	958	1747	1748	1	12754348	12763033	8685	36	35	1	238948	230141	8807.6	-	BspQI	-122.6
1	958	1748	1749	1	12763033	12765576	2543	35	34	1	230141	227632	2508.3	-	BspQI	34.7
1	958	1749	1751	2	12765576	12781617	16041	34	33	1	227632	211527	16105.1	-	BspQI	-64.1
1	958	1751	1752	1	12781617	12786981	5364	33	32	1	211527	206123	5404.6	-	BspQI	-40.6
1	958	1752	1753	1	12786981	12790002	3021	32	31	1	206123	203148	2974.2	-	BspQI	46.8
1	958	1753	1754	1	12790002	12802262	12260	31	30	1	203148	190947	12201.5	-	BspQI	58.5
1	958	1754	1755	1	12802262	12804273	2011	30	29	1	190947	188956	1990.9	-	BspQI	20.1
1	958	1755	1756	1	12804273	12815421	11148	29	28	1	188956	177746	11210.4	-	BspQI	-62.4
1	958	1756	1757	1	12815421	12817753	2332	28	27	1	177746	175407	2338.4	-	BspQI	-6.4
1	958	1757	1758	1	12817753	12820548	2795	27	26	1	175407	172576	2831.2	-	BspQI	-36.2
1	958	1758	1759	1	12820548	12829206	8658	26	25	1	172576	163937	8639.4	-	BspQI	18.6
1	958	1759	1760	1	12829206	12841536	12330	25	24	1	163937	151522	12415.1	-	BspQI	-85.1
1	958	1760	1761	1	12841536	12847633	6097	24	23	1	151522	145645	5876.2	-	BspQI	220.8
1	958	1761	1762	1	12847633	12849126	1493	23	22	1	145645	144166	1478.9	-	BspQI	14.1
1	958	1762	1763	1	12849126	12858954	9828	22	21	1	144166	134026	10140.5	-	BspQI	-312.5
1	958	1763	1764	1	12858954	12861724	2770	21	20	1	134026	131325	2700.9	-	BspQI	69.1
1	958	1764	1765	1	12861724	12867934	6210	20	19	1	131325	125162	6163.2	-	BspQI	46.8
1	958	1765	1766	1	12867934	12871047	3113	19	18	1	125162	122043	3118.6	-	BspQI	-5.6
1	958	1766	1767	1	12871047	12877196	6149	18	17	1	122043	115610	6433	-	BspQI	-284
1	958	1767	1768	1	12877196	12877966	770	17	17	0	115610	115610	0	-	BspQI	770
1	958	1768	1769	1	12877966	12885516	7550	17	16	1	115610	107633	7977.6	-	BspQI	-427.6
1	958	1769	1770	1	12885516	12895152	9636	16	15	1	107633	97949.2	9683.4	-	BspQI	-47.4
1	958	1770	1771	1	12895152	12908586	13434	15	14	1	97949.2	84511.4	13437.8	-	BspQI	-3.8
1	958	1771	1772	1	12908586	12915289	6703	14	13	1	84511.4	77790.3	6721.1	-	BspQI	-18.1
1	958	1772	1773	1	12915289	12924329	9040	13	12	1	77790.3	68788.9	9001.4	-	BspQI	38.6
1	958	1773	1774	1	12924329	12926043	1714	12	11	1	68788.9	67058	1730.9	-	BspQI	-16.9
1	958	1774	1775	1	12926043	12931730	5687	11	10	1	67058	61040.6	6017.4	-	BspQI	-330.4
1	958	1775	1776	1	12931730	12932499	769	10	10	0	61040.6	61040.6	0	-	BspQI	769
1	958	1776	1777	1	12932499	12940081	7582	10	9	1	61040.6	52999.9	8040.7	-	BspQI	-458.7
1	958	1777	1778	1	12940081	12949908	9827	9	8	1	52999.9	43115.4	9884.5	-	BspQI	-57.5
1	958	1778	1779	1	12949908	12954268	4360	8	7	1	43115.4	38812.4	4303	-	BspQI	57
1	958	1779	1780	1	12954268	12966622	12354	7	6	1	38812.4	25875.2	12937.2	-	BspQI	-583.2
1	958	1780	1781	1	12966622	12967392	770	6	6	0	25875.2	25875.2	0	-	BspQI	770
1	958	1781	1782	1	12967392	12972140	4748	6	5	1	25875.2	19884.4	5990.8	-	BspQI	-1242.8
1	958	1782	1783	1	12972140	12973299	1159	5	5	0	19884.4	19884.4	0	-	BspQI	1159
1	958	1783	1784	1	12973299	12977614	4315	5	4	1	19884.4	15332.1	4552.3	-	BspQI	-237.3
1	958	1784	1785	1	12977614	12982746	5132	4	3	1	15332.1	10187.4	5144.7	-	BspQI	-12.7
1	958	1785	1786	1	12982746	1.29929e+07	10152.5	3	1	2	10187.4	20	10167.4	-	BspQI	-14.9
1	642	1842	1843	1	13610380	13614696	4316	4	5	1	15236	19812.2	4576.2	+	BspQI	-260.2
1	642	1843	1844	1	13614696	13615855	1159	5	5	0	19812.2	19812.2	0	+	BspQI	1159
1	642	1844	1845	1	13615855	13620628	4773	5	6	1	19812.2	25788.8	5976.6	+	BspQI	-1203.6
1	642	1845	1846	1	13620628	13621400	772	6	6	0	25788.8	25788.8	0	+	BspQI	772
1	642	1846	1847	1	13621400	13633752	12352	6	7	1	25788.8	38699.9	12911.1	+	BspQI	-559.1
1	642	1847	1848	1	13633752	13638113	4361	7	8	1	38699.9	43035.7	4335.8	+	BspQI	25.2
1	642	1848	1849	1	13638113	13647934	9821	8	9	1	43035.7	52933	9897.3	+	BspQI	-76.3
1	642	1849	1850	1	13647934	13658178	10244	9	10	1	52933	63678.9	10745.9	+	BspQI	-501.9
1	642	1850	1851	1	13658178	13658944	766	10	10	0	63678.9	63678.9	0	+	BspQI	766
1	642	1851	1852	1	13658944	13664458	5514	10	11	1	63678.9	69488.4	5809.5	+	BspQI	-295.5
1	642	1852	1853	1	13664458	13666093	1635	11	12	1	69488.4	71201.5	1713.1	+	BspQI	-78.1
1	642	1853	1854	1	13666093	13676082	9989	12	13	1	71201.5	81520.8	10319.3	+	BspQI	-330.3
1	642	1854	1855	1	13676082	13677564	1482	13	14	1	81520.8	82964.5	1443.7	+	BspQI	38.3
1	642	1855	1856	1	13677564	13683667	6103	14	15	1	82964.5	88725.6	5761.1	+	BspQI	341.9
1	642	1856	1857	1	13683667	13696171	12504	15	16	1	88725.6	101400	12674.5	+	BspQI	-170.5
1	642	1857	1858	1	13696171	13698251	2080	16	17	1	101400	103313	1913.1	+	BspQI	166.9
1	642	1858	1859	1	13698251	13699735	1484	17	18	1	103313	104820	1507	+	BspQI	-23
1	642	1859	1860	1	13699735	13721452	21717	18	19	1	104820	126437	21616.8	+	BspQI	100.2
1	642	1860	1861	1	13721452	13726415	4963	19	20	1	126437	131308	4871.5	+	BspQI	91.5
1	642	1861	1863	2	13726415	13744879	18464	20	21	1	131308	149647	18338.5	+	BspQI	125.5
1	642	1863	1864	1	13744879	13747011	2132	21	22	1	149647	151838	2190.8	+	BspQI	-58.8
1	642	1864	1865	1	13747011	13748735	1724	22	23	1	151838	153642	1803.9	+	BspQI	-79.9
1	642	1865	1866	1	13748735	13759080	10345	23	24	1	153642	164085	10443.2	+	BspQI	-98.2
1	642	1866	1867	1	13759080	13762927	3847	24	25	1	164085	168096	4010.7	+	BspQI	-163.7
1	642	1867	1868	1	13762927	13765656	2729	25	26	1	168096	170617	2521	+	BspQI	208
1	642	1868	1869	1	13765656	13785802	20146	26	27	1	170617	190778	20161.4	+	BspQI	-15.4
1	642	1869	1870	1	13785802	13787361	1559	27	28	1	190778	192416	1637.8	+	BspQI	-78.8
1	642	1870	1871	1	13787361	13791123	3762	28	29	1	192416	196188	3772.1	+	BspQI	-10.1
1	642	1871	1872	1	13791123	13797203	6080	29	30	1	196188	202905	6716.7	+	BspQI	-636.7
1	642	1872	1873	1	13797203	13811359	14156	30	31	1	202905	217387	14482.4	+	BspQI	-326.4
1	642	1873	1874	1	13811359	13814148	2789	31	32	1	217387	219894	2507.4	+	BspQI	281.6
1	642	1874	1875	1	13814148	13815998	1850	32	33	1	219894	221772	1877.6	+	BspQI	-27.6
1	642	1875	1876	1	13815998	13821701	5703	33	34	1	221772	227652	5879.5	+	BspQI	-176.5
1	642	1876	1877	1	13821701	1.38236e+07	1871.5	34	35	1	227652	229580	1928.1	+	BspQI	-56.6
1	642	1877	1878	1	1.38236e+07	13834642	11069.5	35	36	1	229580	240449	10869.1	+	BspQI	200.4
1	642	1878	1879	1	13834642	13838981	4339	36	37	1	240449	244789	4340.5	+	BspQI	-1.5
1	642	1879	1880	1	13838981	13850363	11382	37	38	1	244789	256599	11809.8	+	BspQI	-427.8
1	642	1880	1881	1	13850363	13855092	4729	38	40	2	256599	260954	4354.6	+	BspQI	374.4
1	642	1881	1882	1	13855092	13891406	36314	40	41	1	260954	297369	36415.1	+	BspQI	-101.1
1	642	1882	1883	1	13891406	13910549	19143	41	42	1	297369	316383	19014	+	BspQI	129
1	642	1883	1884	1	13910549	13920800	10251	42	43	1	316383	326655	10272.1	+	BspQI	-21.1
1	642	1884	1885	1	13920800	13944212	23412	43	44	1	326655	350108	23453	+	BspQI	-41
1	642	1885	1886	1	13944212	13946279	2067	44	45	1	350108	352164	2056.6	+	BspQI	10.4
1	642	1886	1887	1	13946279	13949257	2978	45	46	1	352164	354921	2756.6	+	BspQI	221.4
1	642	1887	1888	1	13949257	13961481	12224	46	47	1	354921	367312	12391.1	+	BspQI	-167.1
1	642	1888	1889	1	13961481	13971396	9915	47	48	1	367312	377259	9946.9	+	BspQI	-31.9
1	642	1889	1890	1	13971396	13973279	1883	48	49	1	377259	379169	1910.4	+	BspQI	-27.4
1	642	1890	1891	1	13973279	13982091	8812	49	50	1	379169	387879	8709.2	+	BspQI	102.8
1	642	1891	1892	1	13982091	13992802	10711	50	51	1	387879	398785	10906.3	+	BspQI	-195.3
1	642	1892	1893	1	13992802	14001004	8202	51	52	1	398785	407078	8292.9	+	BspQI	-90.9
1	642	1893	1894	1	14001004	14004995	3991	52	53	1	407078	410947	3869.5	+	BspQI	121.5
1	642	1894	1895	1	14004995	14007320	2325	53	54	1	410947	413302	2355.2	+	BspQI	-30.2
1	642	1895	1896	1	14007320	14012163	4843	54	55	1	413302	418208	4905.8	+	BspQI	-62.8
1	642	1896	1897	1	14012163	14021957	9794	55	56	1	418208	427994	9785.9	+	BspQI	8.1
1	642	1897	1898	1	14021957	14026081	4124	56	57	1	427994	432620	4625.3	+	BspQI	-501.3
1	642	1898	1899	1	14026081	14027082	1001	57	57	0	432620	432620	0	+	BspQI	1001
1	642	1899	1900	1	14027082	14037072	9990	57	58	1	432620	443119	10499.8	+	BspQI	-509.8
1	642	1900	1901	1	14037072	14067348	30276	58	59	1	443119	473659	30539.8	+	BspQI	-263.8
1	642	1901	1902	1	14067348	14068593	1245	59	59	0	473659	473659	0	+	BspQI	1245
1	642	1902	1903	1	14068593	14074895	6302	59	60	1	473659	481155	7496	+	BspQI	-1194
1	642	1903	1904	1	14074895	14075931	1036	60	60	0	481155	481155	0	+	BspQI	1036
1	642	1904	1905	1	14075931	14079122	3191	60	61	1	481155	484891	3735.5	+	BspQI	-544.5
1	642	1905	1906	1	14079122	14101493	22371	61	62	1	484891	507247	22356.7	+	BspQI	14.3
1	642	1906	1907	1	14101493	14105854	4361	62	63	1	507247	511706	4459.2	+	BspQI	-98.2
1	642	1907	1908	1	14105854	14107630	1776	63	64	1	511706	513712	2005.2	+	BspQI	-229.2
1	642	1908	1909	1	14107630	14108089	459	64	64	0	513712	513712	0	+	BspQI	459
1	642	1909	1910	1	14108089	14111314	3225	64	65	1	513712	517006	3294.2	+	BspQI	-69.2
1	642	1910	1911	1	14111314	14115677	4363	65	66	1	517006	521311	4305.5	+	BspQI	57.5
1	642	1911	1912	1	14115677	14122714	7037	66	67	1	521311	528350	7038.2	+	BspQI	-1.2
1	642	1912	1913	1	14122714	1.41291e+07	6409.5	67	68	1	528350	534940	6590	+	BspQI	-180.5
1	642	1913	1914	1	1.41291e+07	1.41324e+07	3322	68	69	1	534940	538137	3197.2	+	BspQI	124.8
1	642	1914	1915	1	1.41324e+07	14135455	3009.5	69	70	1	538137	541079	2942.4	+	BspQI	67.1
1	642	1915	1916	1	14135455	14138438	2983	70	71	1	541079	544147	3067.5	+	BspQI	-84.5
1	642	1916	1917	1	14138438	14148371	9933	71	72	1	544147	554160	10013.4	+	BspQI	-80.4
1	642	1917	1918	1	14148371	14151553	3182	72	73	1	554160	557213	3052.9	+	BspQI	129.1
1	642	1918	1919	1	14151553	14159044	7491	73	74	1	557213	564948	7734.7	+	BspQI	-243.7
1	642	1919	1920	1	14159044	14161827	2783	74	75	1	564948	567646	2698.5	+	BspQI	84.5
1	642	1920	1921	1	14161827	14171405	9578	75	76	1	567646	577244	9597.4	+	BspQI	-19.4
1	642	1921	1922	1	14171405	14173037	1632	76	77	1	577244	578934	1690.5	+	BspQI	-58.5
1	642	1922	1923	1	14173037	14191343	18306	77	78	1	578934	597188	18254	+	BspQI	52
1	642	1923	1924	1	14191343	14196149	4806	78	79	1	597188	602253	5065.1	+	BspQI	-259.1
1	642	1924	1925	1	14196149	1.41985e+07	2345.5	79	80	1	602253	604622	2369	+	BspQI	-23.5
1	642	1925	1926	1	1.41985e+07	14199435	940.5	80	81	1	604622	606195	1573	+	BspQI	-632.5
1	642	1926	1927	1	14199435	14200466	1031	81	81	0	606195	606195	0	+	BspQI	1031
1	642	1927	1928	1	14200466	14204939	4473	81	82	1	606195	610784	4588.9	+	BspQI	-115.9
1	642	1928	1929	1	14204939	14214916	9977	82	83	1	610784	620935	10150.9	+	BspQI	-173.9
1	642	1929	1930	1	14214916	14218478	3562	83	84	1	620935	624376	3440.8	+	BspQI	121.2
1	642	1930	1931	1	14218478	14223496	5018	84	85	1	624376	629411	5035.1	+	BspQI	-17.1
1	642	1931	1932	1	14223496	14250538	27042	85	86	1	629411	656466	27054.9	+	BspQI	-12.9
1	642	1932	1933	1	14250538	14255883	5345	86	87	1	656466	661845	5379.6	+	BspQI	-34.6
1	642	1933	1934	1	14255883	14260800	4917	87	88	1	661845	666711	4865.7	+	BspQI	51.3
1	642	1934	1935	1	14260800	14278170	17370	88	89	1	666711	684118	17406.5	+	BspQI	-36.5
1	642	1935	1936	1	14278170	14283826	5656	89	90	1	684118	690734	6616.7	+	BspQI	-960.7
1	642	1936	1937	1	14283826	14285259	1433	90	90	0	690734	690734	0	+	BspQI	1433
1	642	1937	1938	1	14285259	14322571	37312	90	91	1	690734	728117	37382.5	+	BspQI	-70.5
1	642	1938	1939	1	14322571	14325152	2581	91	92	1	728117	730677	2559.8	+	BspQI	21.2
1	642	1939	1940	1	14325152	14328885	3733	92	93	1	730677	734481	3804.7	+	BspQI	-71.7
1	642	1940	1941	1	14328885	14332273	3388	93	94	1	734481	737796	3314.7	+	BspQI	73.3
1	642	1941	1942	1	14332273	14338034	5761	94	95	1	737796	743490	5694.4	+	BspQI	66.6
1	642	1942	1943	1	14338034	14339550	1516	95	96	1	743490	745143	1652.6	+	BspQI	-136.6
1	642	1943	1944	1	14339550	14355119	15569	96	97	1	745143	760706	15563	+	BspQI	6
1	642	1944	1945	1	14355119	14359179	4060	97	98	1	760706	764753	4046.8	+	BspQI	13.2
1	642	1945	1946	1	14359179	14370999	11820	98	99	1	764753	776861	12107.9	+	BspQI	-287.9
1	642	1946	1947	1	14370999	14371658	659	99	99	0	776861	776861	0	+	BspQI	659
1	642	1947	1948	1	14371658	14373677	2019	99	100	1	776861	779118	2256.9	+	BspQI	-237.9
1	642	1948	1949	1	14373677	14378518	4841	100	101	1	779118	784045	4927.1	+	BspQI	-86.1
1	642	1949	1950	1	14378518	14380535	2017	101	102	1	784045	785935	1890.6	+	BspQI	126.4
1	642	1950	1951	1	14380535	14387949	7414	102	103	1	785935	793445	7509.9	+	BspQI	-95.9
1	642	1951	1952	1	14387949	14390374	2425	103	104	1	793445	795849	2404	+	BspQI	21
1	642	1952	1953	1	14390374	14403547	13173	104	105	1	795849	809172	13322.5	+	BspQI	-149.5
1	642	1953	1954	1	14403547	14407891	4344	105	106	1	809172	813512	4340.2	+	BspQI	3.8
1	642	1954	1955	1	14407891	14410813	2922	106	107	1	813512	816388	2876	+	BspQI	46
1	642	1955	1957	2	14410813	14416272	5459	107	108	1	816388	821670	5281.6	+	BspQI	177.4
1	642	1957	1958	1	14416272	14424623	8351	108	109	1	821670	830507	8837.9	+	BspQI	-486.9
1	642	1958	1959	1	14424623	14425281	658	109	109	0	830507	830507	0	+	BspQI	658
1	642	1959	1960	1	14425281	14429717	4436	109	110	1	830507	835388	4880.8	+	BspQI	-444.8
1	642	1960	1961	1	14429717	14433022	3305	110	111	1	835388	839069	3681.1	+	BspQI	-376.1
1	642	1961	1962	1	14433022	14434119	1097	111	111	0	839069	839069	0	+	BspQI	1097
1	642	1962	1963	1	14434119	14439844	5725	111	112	1	839069	845409	6339.3	+	BspQI	-614.3
1	642	1963	1964	1	14439844	14443811	3967	112	113	1	845409	849428	4019.7	+	BspQI	-52.7
1	642	1964	1965	1	14443811	14447462	3651	113	114	1	849428	853088	3659.2	+	BspQI	-8.2
1	642	1965	1966	1	14447462	14455793	8331	114	115	1	853088	861414	8326.4	+	BspQI	4.6
1	642	1966	1967	1	14455793	14457624	1831	115	116	1	861414	863198	1784	+	BspQI	47
1	642	1967	1968	1	14457624	14463293	5669	116	117	1	863198	869234	6035.8	+	BspQI	-366.8
1	642	1968	1969	1	14463293	14463868	575	117	117	0	869234	869234	0	+	BspQI	575
1	642	1969	1971	2	14463868	14471559	7691	117	118	1	869234	877222	7988.7	+	BspQI	-297.7
1	642	1971	1972	1	14471559	14478318	6759	118	119	1	877222	883927	6705	+	BspQI	54
1	642	1972	1973	1	14478318	14482080	3762	119	120	1	883927	887734	3806.9	+	BspQI	-44.9
1	642	1973	1974	1	14482080	14486070	3990	120	121	1	887734	891712	3977.5	+	BspQI	12.5
1	642	1974	1975	1	14486070	14491914	5844	121	122	1	891712	897601	5889.6	+	BspQI	-45.6
1	642	1975	1976	1	14491914	14494955	3041	122	123	1	897601	900653	3051.9	+	BspQI	-10.9
1	642	1976	1978	2	14494955	14500904	5949	123	124	1	900653	906532	5878.9	+	BspQI	70.1
1	642	1978	1979	1	14500904	14510480	9576	124	125	1	906532	916065	9532.5	+	BspQI	43.5
1	642	1979	1980	1	14510480	14515140	4660	125	126	1	916065	920690	4625.1	+	BspQI	34.9
1	642	1980	1981	1	14515140	14528733	13593	126	127	1	920690	934290	13600.6	+	BspQI	-7.6
1	642	1981	1982	1	14528733	14540431	11698	127	128	1	934290	946012	11722.1	+	BspQI	-24.1
1	642	1982	1983	1	14540431	14543622	3191	128	129	1	946012	949200	3187.2	+	BspQI	3.8
1	642	1983	1984	1	14543622	14549641	6019	129	130	1	949200	955241	6041.1	+	BspQI	-22.1
1	642	1984	1986	2	14549641	14569942	20301	130	131	1	955241	975398	20157.3	+	BspQI	143.7
1	642	1986	1987	1	14569942	14579055	9113	131	132	1	975398	984558	9160	+	BspQI	-47
1	642	1987	1988	1	14579055	14608433	29378	132	133	1	984558	1013735	29176.9	+	BspQI	201.1
1	642	1988	1989	1	14608433	14616658	8225	133	134	1	1013735	1.02198e+06	8240.1	+	BspQI	-15.1
1	642	1989	1990	1	14616658	14646739	30081	134	135	1	1.02198e+06	1.05202e+06	30044.5	+	BspQI	36.5
1	642	1990	1991	1	14646739	14649518	2779	135	136	1	1.05202e+06	1.05472e+06	2700	+	BspQI	79
1	642	1991	1992	1	14649518	14656050	6532	136	137	1	1.05472e+06	1.06125e+06	6529.9	+	BspQI	2.1
1	642	1992	1993	1	14656050	14661135	5085	137	138	1	1.06125e+06	1.06637e+06	5122.6	+	BspQI	-37.6
1	642	1993	1994	1	14661135	14672778	11643	138	139	1	1.06637e+06	1.07811e+06	11734.7	+	BspQI	-91.7
1	642	1994	1995	1	14672778	14677533	4755	139	140	1	1.07811e+06	1082858	4751.2	+	BspQI	3.8
1	642	1995	1996	1	14677533	14685634	8101	140	141	1	1082858	1.09125e+06	8391.7	+	BspQI	-290.7
1	642	1996	1997	1	14685634	14686417	783	141	141	0	1.09125e+06	1.09125e+06	0	+	BspQI	783
1	642	1997	1998	1	14686417	14695781	9364	141	142	1	1.09125e+06	1.10111e+06	9855.6	+	BspQI	-491.6
1	642	1998	1999	1	14695781	14703011	7230	142	143	1	1.10111e+06	1.10838e+06	7277.6	+	BspQI	-47.6
1	642	1999	2000	1	14703011	14704599	1588	143	144	1	1.10838e+06	1.11005e+06	1664.3	+	BspQI	-76.3
1	642	2000	2001	1	14704599	14706058	1459	144	145	1	1.11005e+06	1.11146e+06	1414.6	+	BspQI	44.4
1	642	2001	2002	1	14706058	14712526	6468	145	146	1	1.11146e+06	1.11821e+06	6748.9	+	BspQI	-280.9
1	642	2002	2003	1	14712526	14713296	770	146	146	0	1.11821e+06	1.11821e+06	0	+	BspQI	770
1	642	2003	2004	1	14713296	14714827	1531	146	147	1	1.11821e+06	1.12019e+06	1983.8	+	BspQI	-452.8
1	642	2004	2005	1	14714827	14731426	16599	147	148	1	1.12019e+06	1.13667e+06	16476.8	+	BspQI	122.2
1	642	2005	2006	1	14731426	14733442	2016	148	149	1	1.13667e+06	1.13868e+06	2006	+	BspQI	10
1	642	2006	2007	1	14733442	14740667	7225	149	150	1	1.13868e+06	1.14589e+06	7212.5	+	BspQI	12.5
1	642	2007	2008	1	14740667	14747709	7042	150	151	1	1.14589e+06	1.15336e+06	7471.5	+	BspQI	-429.5
1	642	2008	2009	1	14747709	14748850	1141	151	151	0	1.15336e+06	1.15336e+06	0	+	BspQI	1141
1	642	2009	2010	1	14748850	14752626	3776	151	152	1	1.15336e+06	1.15785e+06	4492.1	+	BspQI	-716.1
1	642	2010	2011	1	14752626	14760050	7424	152	153	1	1.15785e+06	1.16534e+06	7487.3	+	BspQI	-63.3
1	642	2011	2012	1	14760050	14763858	3808	153	154	1	1.16534e+06	1.16908e+06	3737.4	+	BspQI	70.6
1	642	2012	2013	1	14763858	14767219	3361	154	155	1	1.16908e+06	1.17259e+06	3507.6	+	BspQI	-146.6
1	642	2013	2014	1	14767219	14769625	2406	155	156	1	1.17259e+06	1.17493e+06	2344.2	+	BspQI	61.8
1	642	2014	2015	1	14769625	14778259	8634	156	157	1	1.17493e+06	1.18354e+06	8613.7	+	BspQI	20.3
1	642	2015	2016	1	14778259	14781878	3619	157	158	1	1.18354e+06	1.18713e+06	3589.6	+	BspQI	29.4
1	642	2016	2017	1	14781878	14794468	12590	158	159	1	1.18713e+06	1.19979e+06	12659.1	+	BspQI	-69.1
1	642	2017	2018	1	14794468	14796367	1899	159	160	1	1.19979e+06	1201947	2154.7	+	BspQI	-255.7
1	642	2018	2019	1	14796367	14797048	681	160	160	0	1201947	1201947	0	+	BspQI	681
1	642	2019	2020	1	14797048	14802405	5357	160	161	1	1201947	1.20748e+06	5536.6	+	BspQI	-179.6
1	642	2020	2021	1	14802405	14819900	17495	161	162	1	1.20748e+06	1226450	18966.4	+	BspQI	-1471.4
1	642	2021	2022	1	14819900	14839390	19490	162	163	1	1226450	1.24595e+06	19495.4	+	BspQI	-5.4
1	642	2022	2023	1	14839390	14844082	4692	163	164	1	1.24595e+06	1.25092e+06	4971.3	+	BspQI	-279.3
1	642	2023	2024	1	14844082	14845996	1914	164	165	1	1.25092e+06	1.25289e+06	1970.5	+	BspQI	-56.5
1	642	2024	2025	1	14845996	14847550	1554	165	166	1	1.25289e+06	1.25444e+06	1549.6	+	BspQI	4.4
1	642	2025	2026	1	14847550	14848971	1421	166	167	1	1.25444e+06	1.25635e+06	1914.8	+	BspQI	-493.8
1	642	2026	2027	1	14848971	14849780	809	167	167	0	1.25635e+06	1.25635e+06	0	+	BspQI	809
1	642	2027	2028	1	14849780	14862245	12465	167	168	1	1.25635e+06	1.26886e+06	12510.6	+	BspQI	-45.6
1	642	2028	2029	1	14862245	14864206	1961	168	169	1	1.26886e+06	1.27079e+06	1931.4	+	BspQI	29.6
1	642	2029	2030	1	14864206	14872976	8770	169	170	1	1.27079e+06	1.27962e+06	8826.8	+	BspQI	-56.8
1	642	2030	2031	1	14872976	1.48827e+07	9773.5	170	171	1	1.27962e+06	1.28945e+06	9829.1	+	BspQI	-55.6
1	642	2031	2032	1	1.48827e+07	14885713	2963.5	171	172	1	1.28945e+06	1.29238e+06	2934.1	+	BspQI	29.4
1	642	2032	2033	1	14885713	14892268	6555	172	173	1	1.29238e+06	1.29901e+06	6631.2	+	BspQI	-76.2
1	642	2033	2034	1	14892268	14906331	14063	173	174	1	1.29901e+06	1.31315e+06	14139.1	+	BspQI	-76.1
1	642	2034	2035	1	14906331	14908818	2487	174	175	1	1.31315e+06	1.31578e+06	2627.7	+	BspQI	-140.7
1	642	2035	2036	1	14908818	14909371	553	175	175	0	1.31578e+06	1.31578e+06	0	+	BspQI	553
1	642	2036	2037	1	14909371	14922553	13182	175	176	1	1.31578e+06	1329290	13508.4	+	BspQI	-326.4
1	642	2037	2038	1	14922553	1.49418e+07	19233.5	176	177	1	1329290	1.34846e+06	19174.8	+	BspQI	58.7
1	642	2038	2039	1	1.49418e+07	14952507	10720.5	177	178	1	1.34846e+06	1.35934e+06	10878.5	+	BspQI	-158
1	642	2039	2040	1	14952507	14955880	3373	178	179	1	1.35934e+06	1.36323e+06	3891.1	+	BspQI	-518.1
1	642	2040	2041	1	14955880	14956635	755	179	179	0	1.36323e+06	1.36323e+06	0	+	BspQI	755
1	642	2041	2042	1	14956635	14959291	2656	179	180	1	1.36323e+06	1.36593e+06	2694.2	+	BspQI	-38.2
1	642	2042	2043	1	14959291	14967438	8147	180	181	1	1.36593e+06	1.37415e+06	8221.3	+	BspQI	-74.3
1	642	2043	2044	1	14967438	14978723	11285	181	182	1	1.37415e+06	1.3854e+06	11249.9	+	BspQI	35.1
1	642	2044	2045	1	14978723	14980285	1562	182	183	1	1.3854e+06	1387259	1859.2	+	BspQI	-297.2
1	642	2045	2046	1	14980285	14987627	7342	183	184	1	1387259	1394658	7399	+	BspQI	-57
1	642	2046	2047	1	14987627	14998968	11341	184	185	1	1394658	1.40597e+06	11314.1	+	BspQI	26.9
1	642	2047	2048	1	14998968	15007510	8542	185	186	1	1.40597e+06	1.41463e+06	8662.3	+	BspQI	-120.3
1	642	2048	2049	1	15007510	15009385	1875	186	187	1	1.41463e+06	1.4165e+06	1868.3	+	BspQI	6.7
1	642	2049	2050	1	15009385	15017048	7663	187	188	1	1.4165e+06	1.42412e+06	7612.8	+	BspQI	50.2
1	642	2050	2051	1	15017048	15024614	7566	188	189	1	1.42412e+06	1.43246e+06	8346.8	+	BspQI	-780.8
1	642	2051	2052	1	15024614	15025526	912	189	189	0	1.43246e+06	1.43246e+06	0	+	BspQI	912
1	642	2052	2053	1	15025526	15034025	8499	189	190	1	1.43246e+06	1.44122e+06	8761	+	BspQI	-262
1	642	2053	2054	1	15034025	15041129	7104	190	191	1	1.44122e+06	1.44837e+06	7146.5	+	BspQI	-42.5
1	642	2054	2055	1	15041129	15056026	14897	191	192	1	1.44837e+06	1.46324e+06	14874.1	+	BspQI	22.9
1	642	2055	2056	1	15056026	15069537	13511	192	193	1	1.46324e+06	1.47685e+06	13603	+	BspQI	-92
1	642	2056	2057	1	15069537	15082737	13200	193	194	1	1.47685e+06	1.49075e+06	13903.9	+	BspQI	-703.9
1	642	2057	2058	1	15082737	15083933	1196	194	194	0	1.49075e+06	1.49075e+06	0	+	BspQI	1196
1	642	2058	2059	1	15083933	15102964	19031	194	195	1	1.49075e+06	1.51059e+06	19843.3	+	BspQI	-812.3
1	642	2059	2060	1	15102964	15104127	1163	195	195	0	1.51059e+06	1.51059e+06	0	+	BspQI	1163
1	642	2060	2061	1	15104127	1.511e+07	5879.5	195	196	1	1.51059e+06	1.51734e+06	6745.3	+	BspQI	-865.8
1	642	2061	2062	1	1.511e+07	15112898	2891.5	196	197	1	1.51734e+06	1.52012e+06	2781.4	+	BspQI	110.1
1	642	2062	2063	1	15112898	15126098	13200	197	198	1	1.52012e+06	1.53348e+06	13361.1	+	BspQI	-161.1
1	642	2063	2064	1	15126098	15131592	5494	198	199	1	1.53348e+06	1.53923e+06	5744.5	+	BspQI	-250.5
1	642	2064	2065	1	15131592	15133834	2242	199	200	1	1.53923e+06	1.5414e+06	2174.7	+	BspQI	67.3
1	642	2065	2066	1	15133834	15135881	2047	200	201	1	1.5414e+06	1543382	1980.9	+	BspQI	66.1
1	642	2066	2067	1	15135881	15145780	9899	201	202	1	1543382	1.55331e+06	9931.3	+	BspQI	-32.3
1	642	2067	2068	1	15145780	15147321	1541	202	203	1	1.55331e+06	1.55485e+06	1533.8	+	BspQI	7.2
1	642	2068	2069	1	15147321	1.51507e+07	3411.5	203	204	1	1.55485e+06	1.55799e+06	3143.7	+	BspQI	267.8
1	516	2069	2070	1	1.51507e+07	15153322	2589.5	1	2	1	20	2526.9	2506.9	+	BspQI	82.6
1	516	2070	2071	1	15153322	15159312	5990	2	3	1	2526.9	8507.8	5980.9	+	BspQI	9.1
1	516	2071	2072	1	15159312	15166429	7117	3	4	1	8507.8	15720.6	7212.8	+	BspQI	-95.8
1	516	2072	2073	1	15166429	15170065	3636	4	5	1	15720.6	19375.3	3654.7	+	BspQI	-18.7
1	516	2073	2074	1	15170065	15172367	2302	5	6	1	19375.3	21710	2334.7	+	BspQI	-32.7
1	516	2074	2075	1	15172367	1.51782e+07	5845.5	6	7	1	21710	27363.4	5653.4	+	BspQI	192.1
1	516	2075	2076	1	1.51782e+07	15179833	1620.5	7	8	1	27363.4	28903.1	1539.7	+	BspQI	80.8
1	516	2076	2077	1	15179833	15192688	12855	8	9	1	28903.1	42029.5	13126.4	+	BspQI	-271.4
1	516	2077	2078	1	15192688	15195744	3056	9	10	1	42029.5	45044.4	3014.9	+	BspQI	41.1
1	516	2078	2079	1	15195744	15201439	5695	10	11	1	45044.4	50773.4	5729	+	BspQI	-34
1	516	2079	2080	1	15201439	15209935	8496	11	12	1	50773.4	59383.2	8609.8	+	BspQI	-113.8
1	516	2080	2081	1	15209935	15220010	10075	12	13	1	59383.2	69828.4	10445.2	+	BspQI	-370.2
1	516	2081	2082	1	15220010	15222043	2033	13	14	1	69828.4	72128.5	2300.1	+	BspQI	-267.1
1	516	2082	2083	1	15222043	15223291	1248	14	14	0	72128.5	72128.5	0	+	BspQI	1248
1	516	2083	2085	2	15223291	15231210	7919	14	15	1	72128.5	80786.2	8657.7	+	BspQI	-738.7
1	516	2085	2086	1	15231210	15234582	3372	15	16	1	80786.2	84207.6	3421.4	+	BspQI	-49.4
1	516	2086	2087	1	15234582	15236135	1553	16	17	1	84207.6	86014.8	1807.2	+	BspQI	-254.2
1	516	2087	2088	1	15236135	15236678	543	17	17	0	86014.8	86014.8	0	+	BspQI	543
1	516	2088	2089	1	15236678	15253274	16596	17	18	1	86014.8	102885	16870	+	BspQI	-274
1	516	2089	2090	1	15253274	15262454	9180	18	19	1	102885	112072	9186.9	+	BspQI	-6.9
1	516	2090	2091	1	15262454	15267128	4674	19	20	1	112072	116762	4689.9	+	BspQI	-15.9
1	516	2091	2092	1	15267128	15272639	5511	20	21	1	116762	122378	5616.6	+	BspQI	-105.6
1	516	2092	2093	1	15272639	15276470	3831	21	22	1	122378	126204	3826.2	+	BspQI	4.8
1	516	2093	2094	1	15276470	15279940	3470	22	23	1	126204	129697	3492.2	+	BspQI	-22.2
1	516	2094	2095	1	15279940	15289278	9338	23	24	1	129697	139176	9479.6	+	BspQI	-141.6
1	516	2095	2096	1	15289278	15292832	3554	24	25	1	139176	142618	3442	+	BspQI	112
1	516	2096	2097	1	15292832	15304829	11997	25	26	1	142618	154767	12149.2	+	BspQI	-152.2
1	516	2097	2098	1	15304829	15307969	3140	26	27	1	154767	157916	3148.7	+	BspQI	-8.7
1	516	2098	2099	1	15307969	15311060	3091	27	28	1	157916	160928	3012.1	+	BspQI	78.9
1	516	2099	2100	1	15311060	15316247	5187	28	29	1	160928	166429	5500.7	+	BspQI	-313.7
1	516	2100	2101	1	15316247	15317161	914	29	29	0	166429	166429	0	+	BspQI	914
1	516	2101	2102	1	15317161	15318307	1146	29	30	1	166429	167946	1516.6	+	BspQI	-370.6
1	516	2102	2103	1	15318307	15322217	3910	30	31	1	167946	172476	4530.8	+	BspQI	-620.8
1	516	2103	2104	1	15322217	15322671	454	31	31	0	172476	172476	0	+	BspQI	454
1	516	2104	2105	1	15322671	15326219	3548	31	32	1	172476	176161	3684.5	+	BspQI	-136.5
1	516	2105	2106	1	15326219	15328031	1812	32	33	1	176161	177978	1816.9	+	BspQI	-4.9
1	516	2106	2107	1	15328031	15335041	7010	33	34	1	177978	185125	7147.7	+	BspQI	-137.7
1	516	2107	2108	1	15335041	15336605	1564	34	35	1	185125	186659	1533.8	+	BspQI	30.2
1	516	2108	2109	1	15336605	15338470	1865	35	36	1	186659	188466	1806.4	+	BspQI	58.6
1	516	2109	2111	2	15338470	15348108	9638	36	37	1	188466	198015	9549.5	+	BspQI	88.5
1	516	2111	2112	1	15348108	15350491	2383	37	38	1	198015	200452	2437.2	+	BspQI	-54.2
1	516	2112	2113	1	15350491	15356706	6215	38	39	1	200452	206901	6448.8	+	BspQI	-233.8
1	516	2113	2114	1	15356706	15375830	19124	39	40	1	206901	226122	19220.9	+	BspQI	-96.9
1	516	2114	2115	1	15375830	15384148	8318	40	41	1	226122	234484	8361.9	+	BspQI	-43.9
1	516	2115	2116	1	15384148	15388963	4815	41	42	1	234484	239313	4828.7	+	BspQI	-13.7
1	516	2116	2117	1	15388963	15395707	6744	42	43	1	239313	246090	6777.1	+	BspQI	-33.1
1	516	2117	2118	1	15395707	15402248	6541	43	44	1	246090	252675	6585	+	BspQI	-44
1	516	2118	2119	1	15402248	15406999	4751	44	45	1	252675	257500	4825.2	+	BspQI	-74.2
1	516	2119	2120	1	15406999	15420869	13870	45	46	1	257500	271358	13858.1	+	BspQI	11.9
1	516	2120	2121	1	15420869	15426051	5182	46	47	1	271358	276534	5175.6	+	BspQI	6.4
1	516	2121	2122	1	15426051	15432274	6223	47	48	1	276534	282872	6338.6	+	BspQI	-115.6
1	516	2122	2123	1	15432274	15441766	9492	48	49	1	282872	292440	9568.2	+	BspQI	-76.2
1	516	2123	2124	1	15441766	15444294	2528	49	50	1	292440	295002	2561.2	+	BspQI	-33.2
1	516	2124	2125	1	15444294	15453089	8795	50	51	1	295002	303794	8792.9	+	BspQI	2.1
1	516	2125	2126	1	15453089	15462180	9091	51	52	1	303794	312817	9022.2	+	BspQI	68.8
1	516	2126	2127	1	15462180	15473222	11042	52	53	1	312817	323853	11036.2	+	BspQI	5.8
1	516	2127	2128	1	15473222	15479154	5932	53	54	1	323853	329848	5995.4	+	BspQI	-63.4
1	516	2128	2129	1	15479154	15495840	16686	54	55	1	329848	346699	16850.9	+	BspQI	-164.9
1	516	2129	2130	1	15495840	1.55003e+07	4481.5	55	56	1	346699	351197	4497.9	+	BspQI	-16.4
1	516	2130	2131	1	1.55003e+07	15504769	4447.5	56	57	1	351197	355872	4675.2	+	BspQI	-227.7
1	516	2131	2132	1	15504769	15505958	1189	57	57	0	355872	355872	0	+	BspQI	1189
1	516	2132	2133	1	15505958	15513179	7221	57	58	1	355872	364002	8129.9	+	BspQI	-908.9
1	516	2133	2134	1	15513179	15522212	9033	58	59	1	364002	373101	9098.6	+	BspQI	-65.6
1	516	2134	2135	1	15522212	15532045	9833	59	60	1	373101	383041	9940	+	BspQI	-107
1	516	2135	2136	1	15532045	15548129	16084	60	61	1	383041	399304	16263.7	+	BspQI	-179.7
1	516	2136	2137	1	15548129	15550597	2468	61	62	1	399304	401762	2457	+	BspQI	11
1	516	2137	2138	1	15550597	15552549	1952	62	63	1	401762	403889	2127.3	+	BspQI	-175.3
1	516	2138	2139	1	15552549	15575779	23230	63	64	1	403889	427168	23279.2	+	BspQI	-49.2
1	516	2139	2140	1	15575779	15582269	6490	64	65	1	427168	433628	6460	+	BspQI	30
1	516	2140	2141	1	15582269	15590599	8330	65	66	1	433628	442032	8404.3	+	BspQI	-74.3
1	516	2141	2142	1	15590599	15595714	5115	66	67	1	442032	447119	5087	+	BspQI	28
1	516	2142	2143	1	15595714	15602193	6479	67	68	1	447119	453570	6450.8	+	BspQI	28.2
1	516	2143	2144	1	15602193	15607687	5494	68	69	1	453570	459103	5532.7	+	BspQI	-38.7
1	516	2144	2145	1	15607687	15616838	9151	69	70	1	459103	468237	9134.4	+	BspQI	16.6
1	516	2145	2146	1	15616838	15622592	5754	70	71	1	468237	474070	5832.5	+	BspQI	-78.5
1	516	2146	2147	1	15622592	15631061	8469	71	72	1	474070	482508	8438.8	+	BspQI	30.2
1	516	2147	2148	1	15631061	15641472	10411	72	73	1	482508	493282	10773.4	+	BspQI	-362.4
1	516	2148	2149	1	15641472	15643856	2384	73	74	1	493282	495666	2384.6	+	BspQI	-0.6
1	516	2149	2150	1	15643856	15653255	9399	74	75	1	495666	505005	9338.7	+	BspQI	60.3
1	516	2150	2151	1	15653255	15663325	10070	75	76	1	505005	515796	10790.6	+	BspQI	-720.6
1	516	2151	2152	1	15663325	15664278	953	76	76	0	515796	515796	0	+	BspQI	953
1	516	2152	2153	1	15664278	15670124	5846	76	77	1	515796	523038	7242.6	+	BspQI	-1396.6
1	516	2153	2155	2	15670124	15671966	1842	77	77	0	523038	523038	0	+	BspQI	1842
1	516	2155	2156	1	15671966	15681984	10018	77	78	1	523038	533818	10779.1	+	BspQI	-761.1
1	516	2156	2157	1	15681984	15685339	3355	78	79	1	533818	537311	3493.6	+	BspQI	-138.6
1	516	2157	2158	1	15685339	15685808	469	79	79	0	537311	537311	0	+	BspQI	469
1	516	2158	2159	1	15685808	15686983	1175	79	80	1	537311	538672	1361.1	+	BspQI	-186.1
1	516	2159	2160	1	15686983	15691144	4161	80	81	1	538672	542969	4296.8	+	BspQI	-135.8
1	516	2160	2161	1	15691144	15697059	5915	81	82	1	542969	548970	6001.4	+	BspQI	-86.4
1	516	2161	2162	1	15697059	15717400	20341	82	83	1	548970	569577	20607	+	BspQI	-266
1	516	2162	2163	1	15717400	15725297	7897	83	84	1	569577	577656	8078.8	+	BspQI	-181.8
1	516	2163	2164	1	15725297	15727090	1793	84	85	1	577656	579472	1815.8	+	BspQI	-22.8
1	516	2164	2165	1	15727090	15731947	4857	85	86	1	579472	584181	4709.4	+	BspQI	147.6
1	516	2165	2166	1	15731947	15736399	4452	86	87	1	584181	588689	4507.6	+	BspQI	-55.6
1	516	2166	2167	1	15736399	15738924	2525	87	88	1	588689	591242	2553.4	+	BspQI	-28.4
1	516	2167	2168	1	15738924	15740762	1838	88	89	1	591242	593060	1818.1	+	BspQI	19.9
1	516	2168	2169	1	15740762	15743874	3112	89	90	1	593060	596023	2962.7	+	BspQI	149.3
1	516	2169	2170	1	15743874	15746886	3012	90	91	1	596023	599122	3099	+	BspQI	-87
1	516	2170	2171	1	15746886	15767754	20868	91	92	1	599122	620151	21028.8	+	BspQI	-160.8
1	516	2171	2172	1	15767754	15793499	25745	92	93	1	620151	646110	25958.7	+	BspQI	-213.7
1	516	2172	2173	1	15793499	15795801	2302	93	94	1	646110	648414	2304	+	BspQI	-2
1	516	2173	2174	1	15795801	15806328	10527	94	95	1	648414	658910	10496.5	+	BspQI	30.5
1	516	2174	2175	1	15806328	15813405	7077	95	96	1	658910	666128	7217.5	+	BspQI	-140.5
1	516	2175	2176	1	15813405	15815083	1678	96	97	1	666128	667885	1757.2	+	BspQI	-79.2
1	516	2176	2177	1	15815083	15829173	14090	97	98	1	667885	681870	13985.6	+	BspQI	104.4
1	516	2177	2178	1	15829173	15835667	6494	98	99	1	681870	688461	6590.4	+	BspQI	-96.4
1	516	2178	2179	1	15835667	15840881	5214	99	100	1	688461	693720	5259.6	+	BspQI	-45.6
1	516	2179	2180	1	15840881	15844812	3931	100	101	1	693720	697602	3881.9	+	BspQI	49.1
1	516	2180	2181	1	15844812	15850638	5826	101	102	1	697602	703559	5956.7	+	BspQI	-130.7
1	516	2181	2182	1	15850638	15867878	17240	102	103	1	703559	720670	17110.6	+	BspQI	129.4
1	516	2182	2183	1	15867878	15875699	7821	103	104	1	720670	728492	7822.3	+	BspQI	-1.3
1	516	2183	2184	1	15875699	15888850	13151	104	105	1	728492	741733	13241.3	+	BspQI	-90.3
1	516	2184	2185	1	15888850	15890553	1703	105	106	1	741733	743522	1788.6	+	BspQI	-85.6
1	516	2185	2186	1	15890553	15894041	3488	106	107	1	743522	747005	3483	+	BspQI	5
1	516	2186	2187	1	15894041	15894782	741	107	107	0	747005	747005	0	+	BspQI	741
1	516	2187	2188	1	15894782	15897152	2370	107	108	1	747005	749890	2885.1	+	BspQI	-515.1
1	516	2188	2189	1	15897152	15900132	2980	108	109	1	749890	752966	3075.9	+	BspQI	-95.9
1	516	2189	2190	1	15900132	15903625	3493	109	110	1	752966	756520	3554.1	+	BspQI	-61.1
1	516	2190	2191	1	15903625	15905391	1766	110	111	1	756520	758288	1767.5	+	BspQI	-1.5
1	516	2191	2192	1	15905391	15923081	17690	111	112	1	758288	776220	17932.7	+	BspQI	-242.7
1	516	2192	2193	1	15923081	15925837	2756	112	113	1	776220	778836	2616.1	+	BspQI	139.9
1	516	2193	2194	1	15925837	15931124	5287	113	114	1	778836	784257	5420.5	+	BspQI	-133.5
1	516	2194	2195	1	15931124	15941955	10831	114	115	1	784257	794864	10607	+	BspQI	224
1	516	2195	2196	1	15941955	15943364	1409	115	116	1	794864	796271	1407.6	+	BspQI	1.4
1	516	2196	2197	1	15943364	15974549	31185	116	117	1	796271	827495	31223.8	+	BspQI	-38.8
1	516	2197	2198	1	15974549	15985317	10768	117	118	1	827495	838287	10791.5	+	BspQI	-23.5
1	516	2198	2199	1	15985317	16022875	37558	118	119	1	838287	875396	37109.1	+	BspQI	448.9
1	516	2199	2200	1	16022875	16027190	4315	119	120	1	875396	879692	4295.9	+	BspQI	19.1
1	516	2200	2201	1	16027190	16029582	2392	120	121	1	879692	882067	2375.4	+	BspQI	16.6
1	516	2201	2202	1	16029582	16037350	7768	121	122	1	882067	889823	7755.6	+	BspQI	12.4
1	516	2202	2203	1	16037350	16045282	7932	122	123	1	889823	897987	8164.3	+	BspQI	-232.3
1	516	2203	2204	1	16045282	16046075	793	123	123	0	897987	897987	0	+	BspQI	793
1	516	2204	2205	1	16046075	16047391	1316	123	124	1	897987	899797	1810.1	+	BspQI	-494.1
1	516	2205	2206	1	16047391	16054626	7235	124	125	1	899797	907270	7472.8	+	BspQI	-237.8
[truncated: 334,264+ more rows]

## Sheet: Table S2
Supplemental Table S2: Mappings between hg19 and hg18 using RefAligner
RefContigID	QryContigID	RefSiteId_1	RefSiteId_2	RefSiteDis	Ref_site1_pos	Ref_site2_pos	Ref_pos_dis	QrySiteId_1	QrySiteId_2	QrySiteDis	Qry_site1_pos	Qry_site2_pos	Qry_pos_dis	Orientation	Enzyme	Match_diff
1	1	5224	5225	1	46731050	46745993	14943	5690	5691	1	46631501	46646328	14827	+	BspQI	116
1	1	5225	5226	1	46745993	46751276	5283	5691	5692	1	46646328	46652012	5684	+	BspQI	-401
1	1	5226	5227	1	46751276	46753306	2030	5692	5693	1	46652012	46654042	2030	+	BspQI	0
1	1	5227	5228	1	46753306	46764063	10757	5693	5694	1	46654042	46664834	10792	+	BspQI	-35
1	1	5228	5229	1	46764063	46773193	9130	5694	5695	1	46664834	46673999	9165	+	BspQI	-35
1	1	5229	5230	1	46773193	46788679	15486	5695	5696	1	46673999	46689505	15506	+	BspQI	-20
1	1	5230	5231	1	46788679	46796018	7339	5696	5697	1	46689505	46696850	7345	+	BspQI	-6
1	1	5231	5232	1	46796018	46797551	1533	5697	5698	1	46696850	46698382	1532	+	BspQI	1
1	1	5232	5233	1	46797551	46799460	1909	5698	5699	1	46698382	46700279	1897	+	BspQI	12
1	1	5233	5234	1	46799460	46802617	3157	5699	5700	1	46700279	46703442	3163	+	BspQI	-6
1	1	5234	5235	1	46802617	46803134	517	5700	5701	1	46703442	46703959	517	+	BspQI	0
1	1	5235	5236	1	46803134	46820951	17817	5701	5702	1	46703959	46721758	17799	+	BspQI	18
1	1	5236	5237	1	46820951	46828588	7637	5702	5703	1	46721758	46729396	7638	+	BspQI	-1
1	1	5237	5238	1	46828588	46844153	15565	5703	5704	1	46729396	46744964	15568	+	BspQI	-3
1	1	5238	5239	1	46844153	46863615	19462	5704	5705	1	46744964	46764430	19466	+	BspQI	-4
1	1	5239	5240	1	46863615	46865961	2346	5705	5706	1	46764430	46766777	2347	+	BspQI	-1
1	1	5240	5241	1	46865961	46871748	5787	5706	5707	1	46766777	46772555	5778	+	BspQI	9
1	1	5241	5243	2	46871748	46880957	9209	5707	5709	2	46772555	46783397	10842	+	BspQI	-1633
1	1	5243	5244	1	46880957	46903096	22139	5709	5710	1	46783397	46805179	21782	+	BspQI	357
1	1	5244	5245	1	46903096	46905505	2409	5710	5711	1	46805179	46807599	2420	+	BspQI	-11
1	1	5245	5246	1	46905505	46911166	5661	5711	5712	1	46807599	46813245	5646	+	BspQI	15
1	1	5246	5247	1	46911166	46930249	19083	5712	5713	1	46813245	46832324	19079	+	BspQI	4
1	1	5247	5248	1	46930249	46936250	6001	5713	5714	1	46832324	46838345	6021	+	BspQI	-20
1	1	5248	5249	1	46936250	46938917	2667	5714	5715	1	46838345	46841016	2671	+	BspQI	-4
1	1	5249	5250	1	46938917	46939773	856	5715	5716	1	46841016	46841872	856	+	BspQI	0
1	1	5250	5251	1	46939773	46945656	5883	5716	5717	1	46841872	46847814	5942	+	BspQI	-59
1	1	5251	5273	22	46945656	47087950	142294	5717	5729	12	46847814	47103746	255932	+	BspQI	-113638
1	1	5273	5274	1	47087950	47089703	1753	5729	5730	1	47103746	47105509	1763	+	BspQI	-10
1	1	5274	5275	1	47089703	47094483	4780	5730	5731	1	47105509	47110266	4757	+	BspQI	23
1	1	5275	5299	24	47094483	47280273	185790	5731	5732	1	47110266	47111721	1455	+	BspQI	184335
1	1	5299	5300	1	47280273	47283436	3163	5732	5733	1	47111721	47114950	3229	+	BspQI	-66
1	1	5300	5314	14	47283436	47418339	134903	5733	5747	14	47114950	47170358	55408	+	BspQI	79495
1	1	5314	5315	1	47418339	47421010	2671	5747	5748	1	47170358	47172893	2535	+	BspQI	136
1	1	5315	5316	1	47421010	47421866	856	5748	5749	1	47172893	47173698	805	+	BspQI	51
1	1	5316	5317	1	47421866	47427808	5942	5749	5750	1	47173698	47180475	6777	+	BspQI	-835
1	1	5317	5319	2	47427808	47429036	1228	5750	5750	0	47180475	47180475	0	+	BspQI	1228
1	1	5319	5338	19	47429036	47673299	244263	5750	5760	10	47180475	47249389	68914	+	BspQI	175349
1	1	5338	5340	2	47673299	47675969	2670	5760	5760	0	47249389	47249389	0	+	BspQI	2670
1	1	5340	5341	1	47675969	47678404	2435	5760	5761	1	47249389	47253646	4257	+	BspQI	-1822
1	1	5341	5342	1	47678404	47679271	867	5761	5761	0	47253646	47253646	0	+	BspQI	867
1	1	5342	5343	1	47679271	47682575	3304	5761	5762	1	47253646	47257575	3929	+	BspQI	-625
1	1	5343	5365	22	47682575	47910823	228248	5762	5767	5	47257575	47430829	173254	+	BspQI	54994
1	1	5365	5366	1	47910823	47912357	1534	5767	5768	1	47430829	47432363	1534	+	BspQI	0
1	1	5366	5367	1	47912357	47929972	17615	5768	5769	1	47432363	47449978	17615	+	BspQI	0
1	1	5367	5368	1	47929972	47934586	4614	5769	5770	1	47449978	47454592	4614	+	BspQI	0
1	1	5368	5369	1	47934586	47941066	6480	5770	5771	1	47454592	47461072	6480	+	BspQI	0
1	1	5369	5370	1	47941066	47950741	9675	5771	5772	1	47461072	47470747	9675	+	BspQI	0
1	1	5370	5371	1	47950741	47960797	10056	5772	5773	1	47470747	47480803	10056	+	BspQI	0
1	1	5371	5372	1	47960797	47966895	6098	5773	5774	1	47480803	47486901	6098	+	BspQI	0
1	1	5372	5373	1	47966895	48006143	39248	5774	5775	1	47486901	47526149	39248	+	BspQI	0
1	1	5373	5374	1	48006143	48013546	7403	5775	5776	1	47526149	47533552	7403	+	BspQI	0
1	1	5374	5375	1	48013546	4.80289e+07	15347.5	5776	5778	2	47533552	47549092	15540	+	BspQI	-192.5
1	1	5375	5376	1	4.80289e+07	48034415	5521.5	5778	5779	1	47549092	47554421	5329	+	BspQI	192.5
1	1	5376	5377	1	48034415	48036409	1994	5779	5780	1	47554421	47556415	1994	+	BspQI	0
1	1	5377	5378	1	48036409	4.80392e+07	2816.5	5780	5781	1	47556415	47559033	2618	+	BspQI	198.5
1	1	5378	5379	1	4.80392e+07	48043507	4281.5	5781	5783	2	47559033	47563513	4480	+	BspQI	-198.5
1	1	5379	5380	1	48043507	48047399	3892	5783	5784	1	47563513	47567405	3892	+	BspQI	0
1	1	5380	5381	1	48047399	48049097	1698	5784	5785	1	47567405	47569103	1698	+	BspQI	0
1	1	5381	5382	1	48049097	48119979	70882	5785	5786	1	47569103	47739985	170882	+	BspQI	-100000
1	1	5382	5383	1	48119979	48127605	7626	5786	5787	1	47739985	47747611	7626	+	BspQI	0
1	1	5383	5384	1	48127605	48145413	17808	5787	5788	1	47747611	47765419	17808	+	BspQI	0
1	1	5384	5385	1	48145413	48145930	517	5788	5789	1	47765419	47765936	517	+	BspQI	0
1	1	5385	5386	1	48145930	48149093	3163	5789	5790	1	47765936	47769099	3163	+	BspQI	0
1	1	5386	5387	1	48149093	48150992	1899	5790	5791	1	47769099	47770998	1899	+	BspQI	0
1	1	5387	5388	1	48150992	48152523	1531	5791	5792	1	47770998	47772529	1531	+	BspQI	0
1	1	5388	5389	1	48152523	48159867	7344	5792	5793	1	47772529	47779873	7344	+	BspQI	0
1	1	5389	5390	1	48159867	48175354	15487	5793	5794	1	47779873	47795360	15487	+	BspQI	0
1	1	5390	5391	1	48175354	48184523	9169	5794	5795	1	47795360	47804529	9169	+	BspQI	0
1	1	5391	5392	1	48184523	48195309	10786	5795	5796	1	47804529	47815315	10786	+	BspQI	0
1	1	5392	5393	1	48195309	48197339	2030	5796	5797	1	47815315	47817345	2030	+	BspQI	0
1	1	5393	5394	1	48197339	48203023	5684	5797	5798	1	47817345	47823029	5684	+	BspQI	0
1	1	5394	5395	1	48203023	48217849	14826	5798	5799	1	47823029	47837855	14826	+	BspQI	0
1	1	5395	5396	1	48217849	48239100	21251	5799	5800	1	47837855	47859106	21251	+	BspQI	0
1	1	5396	5397	1	48239100	48239957	857	5800	5801	1	47859106	47859963	857	+	BspQI	0
1	1	5397	5398	1	48239957	48252907	12950	5801	5802	1	47859963	47872913	12950	+	BspQI	0
1	1	5398	5399	1	48252907	48259632	6725	5802	5804	2	47872913	47879773	6860	+	BspQI	-135
1	1	5399	5400	1	48259632	4.82687e+07	9038.5	5804	5806	2	47879773	47888731	8958	+	BspQI	80.5
1	1	5400	5401	1	4.82687e+07	48273628	4957.5	5806	5807	1	47888731	47893634	4903	+	BspQI	54.5
1	1	5401	5402	1	48273628	48274426	798	5807	5808	1	47893634	47894432	798	+	BspQI	0
1	1	5402	5403	1	48274426	48287711	13285	5808	5809	1	47894432	47907717	13285	+	BspQI	0
1	1	5403	5404	1	48287711	48291968	4257	5809	5810	1	47907717	47911974	4257	+	BspQI	0
1	1	5404	5405	1	48291968	48295897	3929	5810	5811	1	47911974	47915903	3929	+	BspQI	0
1	1	5405	5406	1	48295897	48296389	492	5811	5812	1	47915903	47916395	492	+	BspQI	0
1	1	5406	5407	1	48296389	48297246	857	5812	5813	1	47916395	47917252	857	+	BspQI	0
1	1	5407	5408	1	48297246	48299293	2047	5813	5814	1	47917252	47919299	2047	+	BspQI	0
1	1	5408	5409	1	48299293	48299848	555	5814	5815	1	47919299	47919854	555	+	BspQI	0
1	1	5409	5410	1	48299848	48303465	3617	5815	5816	1	47919854	47923471	3617	+	BspQI	0
1	1	5410	5411	1	48303465	48307037	3572	5816	5817	1	47923471	47927043	3572	+	BspQI	0
1	1	5411	5412	1	48307037	48307829	792	5817	5818	1	47927043	47927835	792	+	BspQI	0
1	1	5412	5413	1	48307829	48315646	7817	5818	5819	1	47927835	47935652	7817	+	BspQI	0
1	1	5413	5414	1	48315646	4.83249e+07	9303.5	5819	5821	2	47935652	47945107	9455	+	BspQI	-151.5
1	1	5414	5415	1	4.83249e+07	48327076	2126.5	5821	5822	1	47945107	47947082	1975	+	BspQI	151.5
1	1	5415	5416	1	48327076	48327544	468	5822	5823	1	47947082	47947550	468	+	BspQI	0
1	1	5416	5417	1	48327544	48333239	5695	5823	5824	1	47947550	47953245	5695	+	BspQI	0
1	1	5417	5418	1	48333239	48335108	1869	5824	5826	2	47953245	47955261	2016	+	BspQI	-147
1	1	5418	5419	1	48335108	48338486	3378	5826	5827	1	47955261	47958492	3231	+	BspQI	147
1	1	5419	5420	1	48338486	48345500	7014	5827	5828	1	47958492	47965506	7014	+	BspQI	0
1	1	5420	5421	1	48345500	48360960	15460	5828	5829	1	47965506	47980966	15460	+	BspQI	0
1	1	5421	5422	1	48360960	48362819	1859	5829	5830	1	47980966	47982825	1859	+	BspQI	0
1	1	5422	5423	1	48362819	48364993	2174	5830	5831	1	47982825	47984999	2174	+	BspQI	0
1	1	5423	5424	1	48364993	48373556	8563	5831	5832	1	47984999	47993562	8563	+	BspQI	0
1	1	5424	5425	1	48373556	48382235	8679	5832	5833	1	47993562	48002241	8679	+	BspQI	0
1	1	5425	5426	1	48382235	48386010	3775	5833	5834	1	48002241	48006016	3775	+	BspQI	0
1	1	5426	5427	1	48386010	48392983	6973	5834	5835	1	48006016	48012989	6973	+	BspQI	0
1	1	5427	5428	1	48392983	48408281	15298	5835	5836	1	48012989	48028287	15298	+	BspQI	0
1	1	5428	5429	1	48408281	48412354	4073	5836	5837	1	48028287	48032360	4073	+	BspQI	0
1	1	5429	5430	1	48412354	48414533	2179	5837	5839	2	48032360	48034609	2249	+	BspQI	-70
1	1	5430	5431	1	48414533	48415657	1124	5839	5840	1	48034609	48035663	1054	+	BspQI	70
1	1	5431	5432	1	48415657	48416251	594	5840	5841	1	48035663	48036257	594	+	BspQI	0
1	1	5432	5433	1	48416251	48417056	805	5841	5842	1	48036257	48037062	805	+	BspQI	0
1	1	5433	5434	1	48417056	48421694	4638	5842	5843	1	48037062	48041700	4638	+	BspQI	0
1	1	5434	5435	1	48421694	48429364	7670	5843	5844	1	48041700	48049370	7670	+	BspQI	0
1	1	5435	5436	1	48429364	48433866	4502	5844	5845	1	48049370	48053872	4502	+	BspQI	0
1	1	5436	5437	1	48433866	48442615	8749	5845	5846	1	48053872	48062621	8749	+	BspQI	0
1	1	5437	5438	1	48442615	48445049	2434	5846	5847	1	48062621	48065055	2434	+	BspQI	0
1	1	5438	5439	1	48445049	48447993	2944	5847	5848	1	48065055	48067999	2944	+	BspQI	0
1	1	5439	5440	1	48447993	48450170	2177	5848	5849	1	48067999	48070176	2177	+	BspQI	0
1	1	5440	5441	1	48450170	48452547	2377	5849	5850	1	48070176	48072553	2377	+	BspQI	0
1	1	5441	5442	1	48452547	48456194	3647	5850	5851	1	48072553	48076200	3647	+	BspQI	0
1	1	5442	5443	1	48456194	48468019	11825	5851	5852	1	48076200	48088025	11825	+	BspQI	0
1	1	5443	5444	1	48468019	48483112	15093	5852	5853	1	48088025	48103118	15093	+	BspQI	0
1	1	5444	5445	1	48483112	4.84904e+07	7278.5	5853	5855	2	48103118	48110569	7451	+	BspQI	-172.5
1	1	5445	5446	1	4.84904e+07	48494520	4129.5	5855	5856	1	48110569	48114526	3957	+	BspQI	172.5
1	1	5446	5447	1	48494520	48499645	5125	5856	5857	1	48114526	48119651	5125	+	BspQI	0
1	1	5447	5448	1	48499645	48501965	2320	5857	5858	1	48119651	48121971	2320	+	BspQI	0
1	1	5448	5449	1	48501965	48511232	9267	5858	5859	1	48121971	48131238	9267	+	BspQI	0
1	1	5449	5450	1	48511232	48515833	4601	5859	5860	1	48131238	48135839	4601	+	BspQI	0
1	1	5450	5451	1	48515833	48537785	21952	5860	5861	1	48135839	48157791	21952	+	BspQI	0
1	1	5451	5452	1	48537785	48538957	1172	5861	5862	1	48157791	48158963	1172	+	BspQI	0
1	1	5452	5453	1	48538957	48541567	2610	5862	5863	1	48158963	48161573	2610	+	BspQI	0
1	1	5453	5454	1	48541567	48558104	16537	5863	5864	1	48161573	48178110	16537	+	BspQI	0
1	1	5454	5455	1	48558104	48567301	9197	5864	5865	1	48178110	48187307	9197	+	BspQI	0
1	1	5455	5456	1	48567301	48573805	6504	5865	5866	1	48187307	48193811	6504	+	BspQI	0
1	1	5456	5457	1	48573805	48579067	5262	5866	5867	1	48193811	48199073	5262	+	BspQI	0
1	1	5457	5458	1	48579067	48596328	17261	5867	5868	1	48199073	48216334	17261	+	BspQI	0
1	1	5458	5459	1	48596328	48603176	6848	5868	5869	1	48216334	48223182	6848	+	BspQI	0
1	1	5459	5460	1	48603176	48604525	1349	5869	5870	1	48223182	48224531	1349	+	BspQI	0
1	1	5460	5461	1	48604525	48606288	1763	5870	5871	1	48224531	48226294	1763	+	BspQI	0
1	1	5461	5462	1	48606288	48615093	8805	5871	5872	1	48226294	48235099	8805	+	BspQI	0
1	1	5462	5463	1	48615093	48620904	5811	5872	5873	1	48235099	48240910	5811	+	BspQI	0
1	1	5463	5464	1	48620904	48628377	7473	5873	5874	1	48240910	48248383	7473	+	BspQI	0
1	1	5464	5465	1	48628377	48636917	8540	5874	5875	1	48248383	48256923	8540	+	BspQI	0
1	1	5465	5466	1	48636917	48638082	1165	5875	5876	1	48256923	48258088	1165	+	BspQI	0
1	1	5466	5467	1	48638082	48640457	2375	5876	5877	1	48258088	48260463	2375	+	BspQI	0
1	1	5467	5468	1	48640457	48644898	4441	5877	5878	1	48260463	48264904	4441	+	BspQI	0
1	1	5468	5469	1	48644898	48646796	1898	5878	5879	1	48264904	48266802	1898	+	BspQI	0
1	1	5469	5470	1	48646796	48648259	1463	5879	5880	1	48266802	48268265	1463	+	BspQI	0
1	1	5470	5471	1	48648259	48653363	5104	5880	5881	1	48268265	48273369	5104	+	BspQI	0
1	1	5471	5472	1	48653363	48654726	1363	5881	5882	1	48273369	48274732	1363	+	BspQI	0
1	1	5472	5473	1	48654726	48656753	2027	5882	5883	1	48274732	48276759	2027	+	BspQI	0
1	1	5473	5474	1	48656753	48662604	5851	5883	5884	1	48276759	48282610	5851	+	BspQI	0
1	1	5474	5475	1	48662604	48665999	3395	5884	5885	1	48282610	48286005	3395	+	BspQI	0
1	1	5475	5476	1	48665999	48670970	4971	5885	5886	1	48286005	48290976	4971	+	BspQI	0
1	1	5476	5477	1	48670970	48679133	8163	5886	5887	1	48290976	48299139	8163	+	BspQI	0
1	1	5477	5478	1	48679133	48703649	24516	5887	5888	1	48299139	48323638	24499	+	BspQI	17
1	1	5478	5479	1	48703649	48712163	8514	5888	5890	2	48323638	48332169	8531	+	BspQI	-17
1	1	5479	5480	1	48712163	48717666	5503	5890	5891	1	48332169	48337672	5503	+	BspQI	0
1	1	5480	5481	1	48717666	48720082	2416	5891	5892	1	48337672	48340088	2416	+	BspQI	0
1	1	5481	5482	1	48720082	48723005	2923	5892	5893	1	48340088	48343011	2923	+	BspQI	0
1	1	5482	5483	1	48723005	48727599	4594	5893	5894	1	48343011	48347605	4594	+	BspQI	0
1	1	5483	5484	1	48727599	48729567	1968	5894	5895	1	48347605	48349573	1968	+	BspQI	0
1	1	5484	5485	1	48729567	48730085	518	5895	5896	1	48349573	48350091	518	+	BspQI	0
1	1	5485	5486	1	48730085	48751912	21827	5896	5897	1	48350091	48371918	21827	+	BspQI	0
1	1	5486	5487	1	48751912	48759188	7276	5897	5898	1	48371918	48379194	7276	+	BspQI	0
1	1	5487	5488	1	48759188	48761417	2229	5898	5899	1	48379194	48381423	2229	+	BspQI	0
1	1	5488	5489	1	48761417	48764043	2626	5899	5900	1	48381423	48384049	2626	+	BspQI	0
1	1	5489	5490	1	48764043	48767238	3195	5900	5901	1	48384049	48387244	3195	+	BspQI	0
1	1	5490	5491	1	48767238	48770380	3142	5901	5902	1	48387244	48390386	3142	+	BspQI	0
1	1	5491	5492	1	48770380	48777569	7189	5902	5904	2	48390386	48397690	7304	+	BspQI	-115
1	1	5492	5493	1	48777569	48795442	17873	5904	5906	2	48397690	48415533	17843	+	BspQI	30
1	1	5493	5494	1	48795442	48801025	5583	5906	5907	1	48415533	48421031	5498	+	BspQI	85
1	1	5494	5495	1	48801025	48822657	21632	5907	5908	1	48421031	48442663	21632	+	BspQI	0
1	1	5495	5496	1	48822657	48829769	7112	5908	5909	1	48442663	48449775	7112	+	BspQI	0
1	1	5496	5497	1	48829769	48835377	5608	5909	5910	1	48449775	48455383	5608	+	BspQI	0
1	1	5497	5498	1	48835377	4.88406e+07	5246.5	5910	5912	2	48455383	48460695	5312	+	BspQI	-65.5
1	1	5498	5499	1	4.88406e+07	48854598	13974.5	5912	5913	1	48460695	48474604	13909	+	BspQI	65.5
1	1	5499	5500	1	48854598	48866135	11537	5913	5914	1	48474604	48486141	11537	+	BspQI	0
1	1	5500	5501	1	48866135	48899591	33456	5914	5915	1	48486141	48519597	33456	+	BspQI	0
1	1	5501	5502	1	48899591	48920824	21233	5915	5916	1	48519597	48540830	21233	+	BspQI	0
1	1	5502	5503	1	48920824	48935754	14930	5916	5917	1	48540830	48555760	14930	+	BspQI	0
1	1	5503	5504	1	48935754	48941044	5290	5917	5918	1	48555760	48561050	5290	+	BspQI	0
1	1	5504	5505	1	48941044	48943074	2030	5918	5919	1	48561050	48563080	2030	+	BspQI	0
1	1	5505	5506	1	48943074	48953800	10726	5919	5920	1	48563080	48573806	10726	+	BspQI	0
1	1	5506	5507	1	48953800	48962928	9128	5920	5921	1	48573806	48582934	9128	+	BspQI	0
1	1	5507	5508	1	48962928	48978439	15511	5921	5922	1	48582934	48598445	15511	+	BspQI	0
1	1	5508	5509	1	48978439	48980552	2113	5922	5923	1	48598445	48600558	2113	+	BspQI	0
1	1	5509	5510	1	48980552	48985777	5225	5923	5924	1	48600558	48605783	5225	+	BspQI	0
1	1	5510	5511	1	48985777	48987307	1530	5924	5925	1	48605783	48607313	1530	+	BspQI	0
1	1	5511	5512	1	48987307	48989206	1899	5925	5926	1	48607313	48609212	1899	+	BspQI	0
1	1	5512	5513	1	48989206	48992368	3162	5926	5927	1	48609212	48612374	3162	+	BspQI	0
1	1	5513	5514	1	48992368	48992879	511	5927	5928	1	48612374	48612885	511	+	BspQI	0
1	1	5514	5515	1	48992879	49010697	17818	5928	5929	1	48612885	48630703	17818	+	BspQI	0
1	1	5515	5516	1	49010697	49018334	7637	5929	5930	1	48630703	48638340	7637	+	BspQI	0
1	1	5516	5517	1	49018334	49033909	15575	5930	5931	1	48638340	48653915	15575	+	BspQI	0
1	1	5517	5518	1	49033909	49053373	19464	5931	5932	1	48653915	48673379	19464	+	BspQI	0
1	1	5518	5519	1	49053373	49055718	2345	5932	5933	1	48673379	48675724	2345	+	BspQI	0
1	1	5519	5520	1	49055718	49061500	5782	5933	5934	1	48675724	48681506	5782	+	BspQI	0
1	1	5520	5521	1	49061500	49070238	8738	5934	5935	1	48681506	48690244	8738	+	BspQI	0
1	1	5521	5522	1	49070238	49070703	465	5935	5936	1	48690244	48690709	465	+	BspQI	0
1	1	5522	5523	1	49070703	49093170	22467	5936	5937	1	48690709	48713176	22467	+	BspQI	0
1	1	5523	5524	1	49093170	49202587	109417	5937	5938	1	48713176	48872593	159417	+	BspQI	-50000
1	1	5524	5525	1	49202587	49215523	12936	5938	5939	1	48872593	48885529	12936	+	BspQI	0
1	1	5525	5526	1	49215523	49216380	857	5939	5940	1	48885529	48886386	857	+	BspQI	0
1	1	5526	5527	1	49216380	49237597	21217	5940	5941	1	48886386	48907603	21217	+	BspQI	0
1	1	5527	5528	1	49237597	49252464	14867	5941	5942	1	48907603	48922470	14867	+	BspQI	0
1	1	5528	5529	1	49252464	49258154	5690	5942	5943	1	48922470	48928160	5690	+	BspQI	0
1	1	5529	5530	1	49258154	49260184	2030	5943	5944	1	48928160	48930190	2030	+	BspQI	0
1	1	5530	5531	1	49260184	49272451	12267	5944	5945	1	48930190	48942457	12267	+	BspQI	0
1	1	5531	5532	1	49272451	49279719	7268	5945	5946	1	48942457	48949725	7268	+	BspQI	0
1	1	5532	5533	1	49279719	49281948	2229	5946	5947	1	48949725	48951954	2229	+	BspQI	0
1	1	5533	5534	1	49281948	49284574	2626	5947	5948	1	48951954	48954580	2626	+	BspQI	0
1	1	5534	5535	1	49284574	49287769	3195	5948	5949	1	48954580	48957775	3195	+	BspQI	0
1	1	5535	5536	1	49287769	49290912	3143	5949	5950	1	48957775	48960918	3143	+	BspQI	0
1	1	5536	5537	1	49290912	49298101	7189	5950	5952	2	48960918	48968222	7304	+	BspQI	-115
1	1	5537	5538	1	49298101	49315955	17854	5952	5954	2	48968222	48986046	17824	+	BspQI	30
1	1	5538	5539	1	49315955	49321543	5588	5954	5955	1	48986046	48991549	5503	+	BspQI	85
1	1	5539	5540	1	49321543	49343194	21651	5955	5956	1	48991549	49013200	21651	+	BspQI	0
1	1	5540	5541	1	49343194	49350294	7100	5956	5957	1	49013200	49020300	7100	+	BspQI	0
1	1	5541	5542	1	49350294	49355904	5610	5957	5958	1	49020300	49025910	5610	+	BspQI	0
1	1	5542	5543	1	49355904	4.93612e+07	5287.5	5958	5959	1	49025910	49031132	5222	+	BspQI	65.5
1	1	5543	5544	1	4.93612e+07	49375159	13967.5	5959	5961	2	49031132	49045165	14033	+	BspQI	-65.5
1	1	5544	5545	1	49375159	49386683	11524	5961	5962	1	49045165	49056689	11524	+	BspQI	0
1	1	5545	5546	1	49386683	49391573	4890	5962	5963	1	49056689	49061579	4890	+	BspQI	0
1	1	5546	5547	1	49391573	49393663	2090	5963	5964	1	49061579	49063669	2090	+	BspQI	0
1	1	5547	5548	1	49393663	49404021	10358	5964	5965	1	49063669	49074027	10358	+	BspQI	0
1	1	5548	5549	1	49404021	49416008	11987	5965	5966	1	49074027	49086014	11987	+	BspQI	0
1	1	5549	5550	1	49416008	49421165	5157	5966	5967	1	49086014	49091171	5157	+	BspQI	0
1	1	5550	5551	1	49421165	4.94411e+07	19902.5	5967	5969	2	49091171	49111110	19939	+	BspQI	-36.5
1	1	5551	5552	1	4.94411e+07	49443582	2514.5	5969	5970	1	49111110	49113588	2478	+	BspQI	36.5
1	1	5552	5553	1	49443582	49446159	2577	5970	5971	1	49113588	49116165	2577	+	BspQI	0
1	1	5553	5554	1	49446159	49451795	5636	5971	5972	1	49116165	49121801	5636	+	BspQI	0
1	1	5554	5555	1	49451795	49453505	1710	5972	5973	1	49121801	49123511	1710	+	BspQI	0
1	1	5555	5556	1	49453505	49458770	5265	5973	5974	1	49123511	49128776	5265	+	BspQI	0
1	1	5556	5557	1	49458770	49462865	4095	5974	5975	1	49128776	49132871	4095	+	BspQI	0
1	1	5557	5558	1	49462865	49463855	990	5975	5976	1	49132871	49133861	990	+	BspQI	0
1	1	5558	5559	1	49463855	49477952	14097	5976	5977	1	49133861	49147958	14097	+	BspQI	0
1	1	5559	5560	1	49477952	49479855	1903	5977	5978	1	49147958	49149861	1903	+	BspQI	0
1	1	5560	5561	1	49479855	49482905	3050	5978	5979	1	49149861	49152911	3050	+	BspQI	0
1	1	5561	5562	1	49482905	49496574	13669	5979	5980	1	49152911	49166580	13669	+	BspQI	0
1	1	5562	5563	1	49496574	49506064	9490	5980	5981	1	49166580	49176070	9490	+	BspQI	0
1	1	5563	5564	1	49506064	49514288	8224	5981	5982	1	49176070	49184294	8224	+	BspQI	0
1	1	5564	5565	1	49514288	49546065	31777	5982	5983	1	49184294	49216071	31777	+	BspQI	0
1	1	5565	5566	1	49546065	49550992	4927	5983	5984	1	49216071	49220998	4927	+	BspQI	0
1	1	5566	5567	1	49550992	49557111	6119	5984	5985	1	49220998	49227117	6119	+	BspQI	0
1	1	5567	5568	1	49557111	49578772	21661	5985	5986	1	49227117	49248778	21661	+	BspQI	0
1	1	5568	5569	1	49578772	49580950	2178	5986	5987	1	49248778	49250956	2178	+	BspQI	0
1	1	5569	5570	1	49580950	49581737	787	5987	5988	1	49250956	49251743	787	+	BspQI	0
1	1	5570	5571	1	49581737	49598135	16398	5988	5989	1	49251743	49268141	16398	+	BspQI	0
1	1	5571	5572	1	49598135	49598904	769	5989	5990	1	49268141	49268910	769	+	BspQI	0
1	1	5572	5573	1	49598904	49615138	16234	5990	5991	1	49268910	49285144	16234	+	BspQI	0
1	1	5573	5574	1	49615138	49619266	4128	5991	5992	1	49285144	49289272	4128	+	BspQI	0
1	1	5574	5575	1	49619266	49624336	5070	5992	5993	1	49289272	49294342	5070	+	BspQI	0
1	1	5575	5576	1	49624336	49625674	1338	5993	5994	1	49294342	49295680	1338	+	BspQI	0
1	1	5576	5577	1	49625674	49646499	20825	5994	5995	1	49295680	49316505	20825	+	BspQI	0
1	1	5577	5578	1	49646499	49649999	3500	5995	5996	1	49316505	49320005	3500	+	BspQI	0
1	1	5578	5579	1	49649999	49659125	9126	5996	5997	1	49320005	49329131	9126	+	BspQI	0
1	1	5579	5580	1	49659125	49672444	13319	5997	5998	1	49329131	49342450	13319	+	BspQI	0
1	1	5580	5581	1	49672444	49686000	13556	5998	5999	1	49342450	49356006	13556	+	BspQI	0
1	1	5581	5582	1	49686000	49687210	1210	5999	6000	1	49356006	49357216	1210	+	BspQI	0
1	1	5582	5583	1	49687210	49704565	17355	6000	6001	1	49357216	49374571	17355	+	BspQI	0
1	1	5583	5584	1	49704565	49712713	8148	6001	6002	1	49374571	49382719	8148	+	BspQI	0
1	1	5584	5585	1	49712713	49719065	6352	6002	6003	1	49382719	49389071	6352	+	BspQI	0
1	1	5585	5586	1	49719065	49722724	3659	6003	6005	2	49389071	49392756	3685	+	BspQI	-26
1	1	5586	5587	1	49722724	49725349	2625	6005	6006	1	49392756	49395355	2599	+	BspQI	26
1	1	5587	5588	1	49725349	49728796	3447	6006	6008	2	49395355	49398803	3448	+	BspQI	-1
1	1	5588	5589	1	49728796	4.975e+07	21224.5	6008	6011	3	49398803	49420071	21268	+	BspQI	-43.5
1	1	5589	5590	1	4.975e+07	49753305	3284.5	6011	6012	1	49420071	49423311	3240	+	BspQI	44.5
1	1	5590	5591	1	49753305	49755213	1908	6012	6013	1	49423311	49425219	1908	+	BspQI	0
1	1	5591	5592	1	49755213	49756946	1733	6013	6014	1	49425219	49426952	1733	+	BspQI	0
1	1	5592	5593	1	49756946	49772084	15138	6014	6015	1	49426952	49442090	15138	+	BspQI	0
1	1	5593	5594	1	49772084	49776807	4723	6015	6017	2	49442090	49446830	4740	+	BspQI	-17
1	1	5594	5595	1	49776807	49777522	715	6017	6019	2	49446830	49447528	698	+	BspQI	17
1	1	5595	5596	1	49777522	49779191	1669	6019	6020	1	49447528	49449197	1669	+	BspQI	0
1	1	5596	5597	1	49779191	49792297	13106	6020	6021	1	49449197	49462303	13106	+	BspQI	0
1	1	5597	5598	1	49792297	49795837	3540	6021	6022	1	49462303	49465843	3540	+	BspQI	0
1	1	5598	5599	1	49795837	49796691	854	6022	6023	1	49465843	49466697	854	+	BspQI	0
1	1	5599	5600	1	49796691	49797309	618	6023	6024	1	49466697	49467315	618	+	BspQI	0
1	1	5600	5601	1	49797309	49799044	1735	6024	6025	1	49467315	49469050	1735	+	BspQI	0
1	1	5601	5602	1	49799044	49808952	9908	6025	6026	1	49469050	49478958	9908	+	BspQI	0
1	1	5602	5603	1	49808952	49813589	4637	6026	6027	1	49478958	49483595	4637	+	BspQI	0
1	1	5603	5604	1	49813589	49820610	7021	6027	6028	1	49483595	49490616	7021	+	BspQI	0
1	1	5604	5605	1	49820610	4.98288e+07	8224.5	6028	6029	1	49490616	49498627	8011	+	BspQI	213.5
1	1	5605	5606	1	4.98288e+07	49832953	4118.5	6029	6031	2	49498627	49502959	4332	+	BspQI	-213.5
1	1	5606	5607	1	49832953	49833590	637	6031	6032	1	49502959	49503596	637	+	BspQI	0
1	1	5607	5608	1	49833590	49835710	2120	6032	6033	1	49503596	49505716	2120	+	BspQI	0
1	1	5608	5609	1	49835710	49841108	5398	6033	6034	1	49505716	49511114	5398	+	BspQI	0
1	1	5609	5610	1	49841108	49842550	1442	6034	6035	1	49511114	49512556	1442	+	BspQI	0
1	1	5610	5611	1	49842550	49857038	14488	6035	6036	1	49512556	49527044	14488	+	BspQI	0
1	1	5611	5612	1	49857038	49872793	15755	6036	6037	1	49527044	49542799	15755	+	BspQI	0
1	1	5612	5613	1	49872793	49889816	17023	6037	6039	2	49542799	49559847	17048	+	BspQI	-25
1	1	5613	5614	1	49889816	49898724	8908	6039	6040	1	49559847	49568730	8883	+	BspQI	25
1	1	5614	5615	1	49898724	49901809	3085	6040	6041	1	49568730	49571815	3085	+	BspQI	0
1	1	5615	5616	1	49901809	49915531	13722	6041	6043	2	49571815	49585727	13912	+	BspQI	-190
1	1	5616	5617	1	49915531	49917975	2444	6043	6044	1	49585727	49587981	2254	+	BspQI	190
1	1	5617	5618	1	49917975	49921629	3654	6044	6045	1	49587981	49591635	3654	+	BspQI	0
1	1	5618	5619	1	49921629	49926499	4870	6045	6046	1	49591635	49596505	4870	+	BspQI	0
1	1	5619	5620	1	49926499	49931463	4964	6046	6047	1	49596505	49601469	4964	+	BspQI	0
1	1	5620	5621	1	49931463	49934768	3305	6047	6048	1	49601469	49604774	3305	+	BspQI	0
1	1	5621	5622	1	49934768	49950918	16150	6048	6049	1	49604774	49620924	16150	+	BspQI	0
1	1	5622	5623	1	49950918	49952909	1991	6049	6050	1	49620924	49622915	1991	+	BspQI	0
1	1	5623	5624	1	49952909	49962394	9485	6050	6051	1	49622915	49632400	9485	+	BspQI	0
1	1	5624	5625	1	49962394	49974986	12592	6051	6052	1	49632400	49644992	12592	+	BspQI	0
1	1	5625	5626	1	49974986	49984914	9928	6052	6053	1	49644992	49654920	9928	+	BspQI	0
1	1	5626	5627	1	49984914	49987806	2892	6053	6054	1	49654920	49657812	2892	+	BspQI	0
1	1	5627	5628	1	49987806	49997633	9827	6054	6055	1	49657812	49667639	9827	+	BspQI	0
1	1	5628	5629	1	49997633	49998617	984	6055	6056	1	49667639	49668623	984	+	BspQI	0
1	1	5629	5630	1	49998617	50011484	12867	6056	6057	1	49668623	49681490	12867	+	BspQI	0
1	1	5630	5631	1	50011484	5.00136e+07	2154.5	6057	6059	2	49681490	49683792	2302	+	BspQI	-147.5
1	1	5631	5632	1	5.00136e+07	50014539	900.5	6059	6060	1	49683792	49684545	753	+	BspQI	147.5
1	1	5632	5633	1	50014539	50016018	1479	6060	6061	1	49684545	49686024	1479	+	BspQI	0
1	1	5633	5634	1	50016018	50019591	3573	6061	6062	1	49686024	49689597	3573	+	BspQI	0
1	1	5634	5635	1	50019591	50043624	24033	6062	6063	1	49689597	49713630	24033	+	BspQI	0
1	1	5635	5636	1	50043624	5.00482e+07	4622.5	6063	6065	2	49713630	49718443	4813	+	BspQI	-190.5
1	1	5636	5637	1	5.00482e+07	50053614	5367.5	6065	6066	1	49718443	49723620	5177	+	BspQI	190.5
1	1	5637	5638	1	50053614	50054940	1326	6066	6067	1	49723620	49724946	1326	+	BspQI	0
1	1	5638	5639	1	50054940	5.00719e+07	16963.5	6067	6069	2	49724946	49741966	17020	+	BspQI	-56.5
1	1	5639	5640	1	5.00719e+07	50073645	1741.5	6069	6071	2	49741966	49743651	1685	+	BspQI	56.5
1	1	5640	5641	1	50073645	50074289	644	6071	6072	1	49743651	49744295	644	+	BspQI	0
1	1	5641	5642	1	50074289	50076833	2544	6072	6073	1	49744295	49746839	2544	+	BspQI	0
1	1	5642	5643	1	50076833	50084957	8124	6073	6074	1	49746839	49754963	8124	+	BspQI	0
1	1	5643	5644	1	50084957	50095030	10073	6074	6075	1	49754963	49765036	10073	+	BspQI	0
1	1	5644	5645	1	50095030	50098461	3431	6075	6076	1	49765036	49768467	3431	+	BspQI	0
1	1	5645	5646	1	50098461	50099267	806	6076	6077	1	49768467	49769273	806	+	BspQI	0
1	1	5646	5647	1	50099267	50100257	990	6077	6078	1	49769273	49770263	990	+	BspQI	0
1	1	5647	5648	1	50100257	50104504	4247	6078	6079	1	49770263	49774510	4247	+	BspQI	0
1	1	5648	5649	1	50104504	50106836	2332	6079	6080	1	49774510	49776842	2332	+	BspQI	0
1	1	5649	5650	1	50106836	50111216	4380	6080	6081	1	49776842	49781222	4380	+	BspQI	0
1	1	5650	5651	1	50111216	50122351	11135	6081	6082	1	49781222	49792357	11135	+	BspQI	0
1	1	5651	5652	1	50122351	50140978	18627	6082	6083	1	49792357	49810984	18627	+	BspQI	0
1	1	5652	5653	1	50140978	50146538	5560	6083	6084	1	49810984	49816544	5560	+	BspQI	0
1	1	5653	5654	1	50146538	50149675	3137	6084	6085	1	49816544	49819681	3137	+	BspQI	0
1	1	5654	5655	1	50149675	50157527	7852	6085	6086	1	49819681	49827533	7852	+	BspQI	0
1	1	5655	5656	1	50157527	5.01654e+07	7887.5	6086	6087	1	49827533	49835221	7688	+	BspQI	199.5
1	1	5656	5657	1	5.01654e+07	50169498	4083.5	6087	6089	2	49835221	49839504	4283	+	BspQI	-199.5
1	1	5657	5658	1	50169498	50170076	578	6089	6090	1	49839504	49840082	578	+	BspQI	0
1	1	5658	5659	1	50170076	50174281	4205	6090	6091	1	49840082	49844287	4205	+	BspQI	0
1	1	5659	5660	1	50174281	50180307	6026	6091	6092	1	49844287	49850313	6026	+	BspQI	0
1	1	5660	5661	1	50180307	50181141	834	6092	6093	1	49850313	49851147	834	+	BspQI	0
1	1	5661	5662	1	50181141	5.01911e+07	9943.5	6093	6095	2	49851147	49861168	10021	+	BspQI	-77.5
1	1	5662	5663	1	5.01911e+07	50195582	4497.5	6095	6096	1	49861168	49865588	4420	+	BspQI	77.5
1	1	5663	5664	1	50195582	50203663	8081	6096	6097	1	49865588	49873669	8081	+	BspQI	0
1	1	5664	5665	1	50203663	50206479	2816	6097	6098	1	49873669	49876485	2816	+	BspQI	0
1	1	5665	5666	1	50206479	50215411	8932	6098	6099	1	49876485	49885417	8932	+	BspQI	0
1	1	5666	5667	1	50215411	50218785	3374	6099	6100	1	49885417	49888791	3374	+	BspQI	0
1	1	5667	5668	1	50218785	50219842	1057	6100	6101	1	49888791	49889848	1057	+	BspQI	0
1	1	5668	5669	1	50219842	50234409	14567	6101	6102	1	49889848	49904415	14567	+	BspQI	0
1	1	5669	5670	1	50234409	50247731	13322	6102	6103	1	49904415	49917737	13322	+	BspQI	0
1	1	5670	5671	1	50247731	50263260	15529	6103	6104	1	49917737	49933266	15529	+	BspQI	0
1	1	5671	5672	1	50263260	50264261	1001	6104	6105	1	49933266	49934267	1001	+	BspQI	0
1	1	5672	5673	1	50264261	50271876	7615	6105	6107	2	49934267	49941915	7648	+	BspQI	-33
1	1	5673	5674	1	50271876	5.02731e+07	1188.5	6107	6109	2	49941915	49943204	1289	+	BspQI	-100.5
1	1	5674	5675	1	5.02731e+07	50282774	9709.5	6109	6110	1	49943204	49952780	9576	+	BspQI	133.5
1	1	5675	5676	1	50282774	50285313	2539	6110	6111	1	49952780	49955319	2539	+	BspQI	0
1	1	5676	5677	1	50285313	50294955	9642	6111	6112	1	49955319	49964961	9642	+	BspQI	0
1	1	5677	5678	1	50294955	50298217	3262	6112	6113	1	49964961	49968223	3262	+	BspQI	0
1	1	5678	5679	1	50298217	50300904	2687	6113	6114	1	49968223	49970910	2687	+	BspQI	0
1	1	5679	5680	1	50300904	50311630	10726	6114	6115	1	49970910	49981636	10726	+	BspQI	0
1	1	5680	5681	1	50311630	50316692	5062	6115	6116	1	49981636	49986698	5062	+	BspQI	0
1	1	5681	5682	1	50316692	50319452	2760	6116	6117	1	49986698	49989458	2760	+	BspQI	0
1	1	5682	5683	1	50319452	50325927	6475	6117	6118	1	49989458	49995933	6475	+	BspQI	0
1	1	5683	5684	1	50325927	50329092	3165	6118	6119	1	49995933	49999098	3165	+	BspQI	0
1	1	5684	5685	1	50329092	50336066	6974	6119	6120	1	49999098	50006072	6974	+	BspQI	0
1	1	5685	5686	1	50336066	50343226	7160	6120	6121	1	50006072	50013232	7160	+	BspQI	0
1	1	5686	5687	1	50343226	50345368	2142	6121	6122	1	50013232	50015374	2142	+	BspQI	0
1	1	5687	5688	1	50345368	50346398	1030	6122	6123	1	50015374	50016404	1030	+	BspQI	0
1	1	5688	5689	1	50346398	50346984	586	6123	6124	1	50016404	50016990	586	+	BspQI	0
1	1	5689	5690	1	50346984	50352940	5956	6124	6125	1	50016990	50022946	5956	+	BspQI	0
1	1	5690	5691	1	50352940	50353845	905	6125	6127	2	50022946	50023999	1053	+	BspQI	-148
1	1	5691	5692	1	50353845	50357054	3209	6127	6128	1	50023999	50027060	3061	+	BspQI	148
1	1	5692	5693	1	50357054	50358946	1892	6128	6129	1	50027060	50028952	1892	+	BspQI	0
1	1	5693	5694	1	50358946	50362344	3398	6129	6130	1	50028952	50032350	3398	+	BspQI	0
1	1	5694	5695	1	50362344	50371197	8853	6130	6131	1	50032350	50041203	8853	+	BspQI	0
1	1	5695	5696	1	50371197	50373414	2217	6131	6132	1	50041203	50043420	2217	+	BspQI	0
1	1	5696	5697	1	50373414	50384652	11238	6132	6133	1	50043420	50054658	11238	+	BspQI	0
1	1	5697	5698	1	50384652	50388280	3628	6133	6134	1	50054658	50058286	3628	+	BspQI	0
1	1	5698	5699	1	50388280	50398509	10229	6134	6135	1	50058286	50068515	10229	+	BspQI	0
1	1	5699	5700	1	50398509	50407759	9250	6135	6136	1	50068515	50077765	9250	+	BspQI	0
1	1	5700	5701	1	50407759	50410579	2820	6136	6137	1	50077765	50080585	2820	+	BspQI	0
1	1	5701	5702	1	50410579	50413979	3400	6137	6138	1	50080585	50083985	3400	+	BspQI	0
1	1	5702	5703	1	50413979	5.04174e+07	3459.5	6138	6140	2	50083985	50087534	3549	+	BspQI	-89.5
1	1	5703	5704	1	5.04174e+07	50419055	1616.5	6140	6141	1	50087534	50089061	1527	+	BspQI	89.5
1	1	5704	5705	1	50419055	50421804	2749	6141	6142	1	50089061	50091810	2749	+	BspQI	0
1	1	5705	5706	1	50421804	50433766	11962	6142	6143	1	50091810	50103772	11962	+	BspQI	0
1	1	5706	5707	1	50433766	50446257	12491	6143	6144	1	50103772	50116263	12491	+	BspQI	0
1	1	5707	5708	1	50446257	50447918	1661	6144	6145	1	50116263	50117924	1661	+	BspQI	0
1	1	5708	5709	1	50447918	50451984	4066	6145	6146	1	50117924	50121990	4066	+	BspQI	0
1	1	5709	5710	1	50451984	50453174	1190	6146	6147	1	50121990	50123180	1190	+	BspQI	0
1	1	5710	5711	1	50453174	50455188	2014	6147	6148	1	50123180	50125194	2014	+	BspQI	0
1	1	5711	5712	1	50455188	50455958	770	6148	6149	1	50125194	50125964	770	+	BspQI	0
1	1	5712	5713	1	50455958	50466482	10524	6149	6150	1	50125964	50136488	10524	+	BspQI	0
1	1	5713	5714	1	50466482	50468175	1693	6150	6151	1	50136488	50138181	1693	+	BspQI	0
1	1	5714	5715	1	50468175	50477944	9769	6151	6152	1	50138181	50147950	9769	+	BspQI	0
1	1	5715	5716	1	50477944	50480715	2771	6152	6153	1	50147950	50150721	2771	+	BspQI	0
1	1	5716	5717	1	50480715	50498386	17671	6153	6154	1	50150721	50168392	17671	+	BspQI	0
1	1	5717	5718	1	50498386	50506212	7826	6154	6155	1	50168392	50176218	7826	+	BspQI	0
1	1	5718	5719	1	50506212	50512563	6351	6155	6156	1	50176218	50182569	6351	+	BspQI	0
1	1	5719	5720	1	50512563	5.05145e+07	1969.5	6156	6158	2	50182569	50184570	2001	+	BspQI	-31.5
1	1	5720	5721	1	5.05145e+07	50517882	3349.5	6158	6160	2	50184570	50187888	3318	+	BspQI	31.5
1	1	5721	5722	1	50517882	50520288	2406	6160	6161	1	50187888	50190294	2406	+	BspQI	0
1	1	5722	5723	1	50520288	50526202	5914	6161	6162	1	50190294	50196208	5914	+	BspQI	0
1	1	5723	5724	1	50526202	50532782	6580	6162	6163	1	50196208	50202788	6580	+	BspQI	0
1	1	5724	5725	1	50532782	50533663	881	6163	6164	1	50202788	50203669	881	+	BspQI	0
1	1	5725	5726	1	50533663	50535216	1553	6164	6165	1	50203669	50205222	1553	+	BspQI	0
1	1	5726	5727	1	50535216	50544566	9350	6165	6166	1	50205222	50214572	9350	+	BspQI	0
1	1	5727	5728	1	50544566	50556984	12418	6166	6167	1	50214572	50226990	12418	+	BspQI	0
1	1	5728	5729	1	50556984	50559037	2053	6167	6168	1	50226990	50229043	2053	+	BspQI	0
1	1	5729	5730	1	50559037	50563861	4824	6168	6169	1	50229043	50233867	4824	+	BspQI	0
1	1	5730	5731	1	50563861	50569215	5354	6169	6170	1	50233867	50239221	5354	+	BspQI	0
1	1	5731	5732	1	50569215	50570266	1051	6170	6171	1	50239221	50240272	1051	+	BspQI	0
1	1	5732	5733	1	50570266	50572035	1769	6171	6172	1	50240272	50242041	1769	+	BspQI	0
1	1	5733	5734	1	50572035	50573214	1179	6172	6173	1	50242041	50243220	1179	+	BspQI	0
1	1	5734	5735	1	50573214	50595290	22076	6173	6174	1	50243220	50265296	22076	+	BspQI	0
1	1	5735	5736	1	50595290	50598217	2927	6174	6175	1	50265296	50268223	2927	+	BspQI	0
1	1	5736	5737	1	50598217	50614458	16241	6175	6176	1	50268223	50284464	16241	+	BspQI	0
1	1	5737	5738	1	50614458	50617760	3302	6176	6177	1	50284464	50287766	3302	+	BspQI	0
1	1	5738	5739	1	50617760	50622930	5170	6177	6178	1	50287766	50292936	5170	+	BspQI	0
1	1	5739	5740	1	50622930	50623421	491	6178	6179	1	50292936	50293427	491	+	BspQI	0
1	1	5740	5741	1	50623421	50630249	6828	6179	6180	1	50293427	50300255	6828	+	BspQI	0
1	1	5741	5742	1	50630249	50631386	1137	6180	6181	1	50300255	50301392	1137	+	BspQI	0
1	1	5742	5743	1	50631386	50632156	770	6181	6182	1	50301392	50302162	770	+	BspQI	0
1	1	5743	5744	1	50632156	50633980	1824	6182	6183	1	50302162	50303986	1824	+	BspQI	0
1	1	5744	5745	1	50633980	5.06619e+07	27899.5	6183	6185	2	50303986	50332104	28118	+	BspQI	-218.5
1	1	5745	5746	1	5.06619e+07	50667222	5342.5	6185	6186	1	50332104	50337228	5124	+	BspQI	218.5
1	1	5746	5747	1	50667222	50682937	15715	6186	6187	1	50337228	50352943	15715	+	BspQI	0
1	1	5747	5748	1	50682937	5.06879e+07	5008.5	6187	6189	2	50352943	50358141	5198	+	BspQI	-189.5
1	1	5748	5749	1	5.06879e+07	50690418	2472.5	6189	6190	1	50358141	50360424	2283	+	BspQI	189.5
1	1	5749	5750	1	50690418	50697414	6996	6190	6191	1	50360424	50367420	6996	+	BspQI	0
1	1	5750	5751	1	50697414	50732761	35347	6191	6192	1	50367420	50402767	35347	+	BspQI	0
1	1	5751	5752	1	50732761	50743806	11045	6192	6193	1	50402767	50413812	11045	+	BspQI	0
1	1	5752	5753	1	50743806	50746132	2326	6193	6194	1	50413812	50416138	2326	+	BspQI	0
1	1	5753	5754	1	50746132	50773280	27148	6194	6195	1	50416138	50443286	27148	+	BspQI	0
1	1	5754	5755	1	50773280	50788849	15569	6195	6196	1	50443286	50458855	15569	+	BspQI	0
1	1	5755	5756	1	50788849	50791388	2539	6196	6197	1	50458855	50461394	2539	+	BspQI	0
1	1	5756	5757	1	50791388	50809475	18087	6197	6199	2	50461394	50479643	18249	+	BspQI	-162
1	1	5757	5758	1	50809475	50816037	6562	6199	6200	1	50479643	50486043	6400	+	BspQI	162
1	1	5758	5759	1	50816037	50818028	1991	6200	6201	1	50486043	50488034	1991	+	BspQI	0
1	1	5759	5760	1	50818028	50818766	738	6201	6202	1	50488034	50488772	738	+	BspQI	0
1	1	5760	5761	1	50818766	50827863	9097	6202	6203	1	50488772	50497869	9097	+	BspQI	0
1	1	5761	5762	1	50827863	50833591	5728	6203	6204	1	50497869	50503597	5728	+	BspQI	0
1	1	5762	5763	1	50833591	50841827	8236	6204	6205	1	50503597	50511833	8236	+	BspQI	0
1	1	5763	5764	1	50841827	50845234	3407	6205	6206	1	50511833	50515240	3407	+	BspQI	0
1	1	5764	5765	1	50845234	50850953	5719	6206	6207	1	50515240	50520959	5719	+	BspQI	0
1	1	5765	5766	1	50850953	50853752	2799	6207	6208	1	50520959	50523758	2799	+	BspQI	0
1	1	5766	5767	1	50853752	50858812	5060	6208	6209	1	50523758	50528818	5060	+	BspQI	0
1	1	5767	5768	1	50858812	50860315	1503	6209	6210	1	50528818	50530321	1503	+	BspQI	0
1	1	5768	5769	1	50860315	50864872	4557	6210	6211	1	50530321	50534878	4557	+	BspQI	0
1	1	5769	5770	1	50864872	50865943	1071	6211	6212	1	50534878	50535949	1071	+	BspQI	0
1	1	5770	5771	1	50865943	50888017	22074	6212	6213	1	50535949	50558023	22074	+	BspQI	0
1	1	5771	5772	1	50888017	50889729	1712	6213	6214	1	50558023	50559735	1712	+	BspQI	0
1	1	5772	5773	1	50889729	50898174	8445	6214	6215	1	50559735	50568180	8445	+	BspQI	0
1	1	5773	5774	1	50898174	50907968	9794	6215	6216	1	50568180	50577974	9794	+	BspQI	0
1	1	5774	5775	1	50907968	50909028	1060	6216	6217	1	50577974	50579034	1060	+	BspQI	0
1	1	5775	5776	1	50909028	5.09187e+07	9624.5	6217	6219	2	50579034	50588883	9849	+	BspQI	-224.5
1	1	5776	5777	1	5.09187e+07	50922893	4240.5	6219	6220	1	50588883	50592899	4016	+	BspQI	224.5
1	1	5777	5778	1	50922893	50924625	1732	6220	6221	1	50592899	50594631	1732	+	BspQI	0
1	1	5778	5779	1	50924625	50925395	770	6221	6222	1	50594631	50595401	770	+	BspQI	0
1	1	5779	5780	1	50925395	50929720	4325	6222	6223	1	50595401	50599726	4325	+	BspQI	0
1	1	5780	5781	1	50929720	50934806	5086	6223	6224	1	50599726	50604812	5086	+	BspQI	0
1	1	5781	5782	1	50934806	50941318	6512	6224	6225	1	50604812	50611324	6512	+	BspQI	0
1	1	5782	5783	1	50941318	50951735	10417	6225	6226	1	50611324	50621741	10417	+	BspQI	0
1	1	5783	5784	1	50951735	50952385	650	6226	6227	1	50621741	50622391	650	+	BspQI	0
1	1	5784	5785	1	50952385	50956695	4310	6227	6228	1	50622391	50626701	4310	+	BspQI	0
1	1	5785	5786	1	50956695	50965734	9039	6228	6229	1	50626701	50635740	9039	+	BspQI	0
1	1	5786	5787	1	50965734	50971713	5979	6229	6230	1	50635740	50641719	5979	+	BspQI	0
1	1	5787	5788	1	50971713	50980728	9015	6230	6231	1	50641719	50650734	9015	+	BspQI	0
1	1	5788	5789	1	50980728	50988564	7836	6231	6232	1	50650734	50658570	7836	+	BspQI	0
1	1	5789	5790	1	50988564	50991643	3079	6232	6233	1	50658570	50661649	3079	+	BspQI	0
1	1	5790	5791	1	50991643	51023817	32174	6233	6234	1	50661649	50693823	32174	+	BspQI	0
1	1	5791	5792	1	51023817	51030558	6741	6234	6235	1	50693823	50700564	6741	+	BspQI	0
1	1	5792	5793	1	51030558	51040584	10026	6235	6236	1	50700564	50710590	10026	+	BspQI	0
1	1	5793	5794	1	51040584	51050055	9471	6236	6237	1	50710590	50720061	9471	+	BspQI	0
1	1	5794	5795	1	51050055	51065392	15337	6237	6238	1	50720061	50735398	15337	+	BspQI	0
1	1	5795	5796	1	51065392	51067052	1660	6238	6239	1	50735398	50737058	1660	+	BspQI	0
1	1	5796	5797	1	51067052	51069259	2207	6239	6240	1	50737058	50739265	2207	+	BspQI	0
1	1	5797	5798	1	51069259	51077550	8291	6240	6241	1	50739265	50747556	8291	+	BspQI	0
1	1	5798	5799	1	51077550	51080930	3380	6241	6242	1	50747556	50750936	3380	+	BspQI	0
1	1	5799	5800	1	51080930	51085825	4895	6242	6243	1	50750936	50755831	4895	+	BspQI	0
1	1	5800	5801	1	51085825	51087907	2082	6243	6244	1	50755831	50757913	2082	+	BspQI	0
1	1	5801	5802	1	51087907	51094277	6370	6244	6245	1	50757913	50764283	6370	+	BspQI	0
1	1	5802	5803	1	51094277	51102948	8671	6245	6246	1	50764283	50772954	8671	+	BspQI	0
1	1	5803	5804	1	51102948	51104184	1236	6246	6247	1	50772954	50774190	1236	+	BspQI	0
1	1	5804	5805	1	51104184	51107434	3250	6247	6248	1	50774190	50777440	3250	+	BspQI	0
1	1	5805	5806	1	51107434	51124094	16660	6248	6249	1	50777440	50794100	16660	+	BspQI	0
1	1	5806	5807	1	51124094	51193354	69260	6249	6250	1	50794100	50863360	69260	+	BspQI	0
1	1	5807	5808	1	51193354	51203383	10029	6250	6251	1	50863360	50873389	10029	+	BspQI	0
1	1	5808	5809	1	51203383	51222315	18932	6251	6252	1	50873389	50892321	18932	+	BspQI	0
1	1	5809	5810	1	51222315	51223175	860	6252	6253	1	50892321	50893181	860	+	BspQI	0
1	1	5810	5811	1	51223175	51244387	21212	6253	6254	1	50893181	50914393	21212	+	BspQI	0
1	1	5811	5812	1	51244387	51259317	14930	6254	6255	1	50914393	50929323	14930	+	BspQI	0
1	1	5812	5813	1	51259317	51287121	27804	6255	6256	1	50929323	50957127	27804	+	BspQI	0
1	1	5813	5814	1	51287121	51288777	1656	6256	6257	1	50957127	50958783	1656	+	BspQI	0
1	1	5814	5815	1	51288777	51290983	2206	6257	6258	1	50958783	50960989	2206	+	BspQI	0
1	1	5815	5816	1	51290983	51299276	8293	6258	6259	1	50960989	50969282	8293	+	BspQI	0
1	1	5816	5817	1	51299276	51302654	3378	6259	6260	1	50969282	50972660	3378	+	BspQI	0
1	1	5817	5818	1	51302654	51307548	4894	6260	6261	1	50972660	50977554	4894	+	BspQI	0
1	1	5818	5819	1	51307548	51309637	2089	6261	6262	1	50977554	50979643	2089	+	BspQI	0
1	1	5819	5820	1	51309637	51316007	6370	6262	6263	1	50979643	50986013	6370	+	BspQI	0
1	1	5820	5821	1	51316007	51324710	8703	6263	6264	1	50986013	50994716	8703	+	BspQI	0
1	1	5821	5822	1	51324710	51325946	1236	6264	6265	1	50994716	50995952	1236	+	BspQI	0
1	1	5822	5823	1	51325946	51345881	19935	6265	6266	1	50995952	51015887	19935	+	BspQI	0
1	1	5823	5824	1	51345881	51365608	19727	6266	6267	1	51015887	51035614	19727	+	BspQI	0
1	1	5824	5825	1	51365608	51462648	97040	6267	6268	1	51035614	51132654	97040	+	BspQI	0
1	1	5825	5826	1	51462648	51484178	21530	6268	6269	1	51132654	51154184	21530	+	BspQI	0
1	1	5826	5827	1	51484178	51497183	13005	6269	6270	1	51154184	51167189	13005	+	BspQI	0
1	1	5827	5828	1	51497183	51499917	2734	6270	6271	1	51167189	51169923	2734	+	BspQI	0
1	1	5828	5829	1	51499917	51500859	942	6271	6272	1	51169923	51170865	942	+	BspQI	0
1	1	5829	5830	1	51500859	51518353	17494	6272	6274	2	51170865	51188447	17582	+	BspQI	-88
1	1	5830	5831	1	51518353	51525939	7586	6274	6275	1	51188447	51195945	7498	+	BspQI	88
1	1	5831	5832	1	51525939	51532380	6441	6275	6276	1	51195945	51202386	6441	+	BspQI	0
1	1	5832	5833	1	51532380	51548186	15806	6276	6277	1	51202386	51218192	15806	+	BspQI	0
1	1	5833	5834	1	51548186	51567210	19024	6277	6278	1	51218192	51237216	19024	+	BspQI	0
1	1	5834	5835	1	51567210	51575751	8541	6278	6279	1	51237216	51245757	8541	+	BspQI	0
1	1	5835	5836	1	51575751	51576825	1074	6279	6280	1	51245757	51246831	1074	+	BspQI	0
1	1	5836	5837	1	51576825	51582677	5852	6280	6282	2	51246831	51252739	5908	+	BspQI	-56
1	1	5837	5838	1	51582677	51629143	46466	6282	6283	1	51252739	51299149	46410	+	BspQI	56
1	1	5838	5839	1	51629143	51648856	19713	6283	6284	1	51299149	51318862	19713	+	BspQI	0
1	1	5839	5840	1	51648856	51668786	19930	6284	6285	1	51318862	51338792	19930	+	BspQI	0
1	1	5840	5841	1	51668786	51670022	1236	6285	6286	1	51338792	51340028	1236	+	BspQI	0
1	1	5841	5842	1	51670022	51678714	8692	6286	6287	1	51340028	51348720	8692	+	BspQI	0
1	1	5842	5843	1	51678714	51685083	6369	6287	6288	1	51348720	51355089	6369	+	BspQI	0
1	1	5843	5844	1	51685083	51687173	2090	6288	6289	1	51355089	51357179	2090	+	BspQI	0
1	1	5844	5845	1	51687173	51692067	4894	6289	6290	1	51357179	51362073	4894	+	BspQI	0
1	1	5845	5846	1	51692067	51695445	3378	6290	6291	1	51362073	51365451	3378	+	BspQI	0
1	1	5846	5847	1	51695445	51703763	8318	6291	6292	1	51365451	51373769	8318	+	BspQI	0
1	1	5847	5848	1	51703763	51705969	2206	6292	6293	1	51373769	51375975	2206	+	BspQI	0
1	1	5848	5849	1	51705969	51707615	1646	6293	6294	1	51375975	51377621	1646	+	BspQI	0
1	1	5849	5850	1	51707615	51735600	27985	6294	6295	1	51377621	51405606	27985	+	BspQI	0
1	1	5850	5851	1	51735600	51750493	14893	6295	6296	1	51405606	51420499	14893	+	BspQI	0
1	1	5851	5852	1	51750493	51771752	21259	6296	6297	1	51420499	51441758	21259	+	BspQI	0
1	1	5852	5853	1	51771752	5.17725e+07	771.5	6297	6299	2	51441758	51442618	860	+	BspQI	-88.5
1	1	5853	5854	1	5.17725e+07	51786882	14358.5	6299	6300	1	51442618	51456888	14270	+	BspQI	88.5
1	1	5854	5855	1	51786882	51794280	7398	6300	6301	1	51456888	51464286	7398	+	BspQI	0
1	1	5855	5856	1	51794280	51804260	9980	6301	6302	1	51464286	51474266	9980	+	BspQI	0
1	1	5856	5857	1	51804260	51819703	15443	6302	6303	1	51474266	51489709	15443	+	BspQI	0
1	1	5857	5858	1	51819703	51854682	34979	6303	6304	1	51489709	51524688	34979	+	BspQI	0
1	1	5858	5859	1	51854682	51856216	1534	6304	6305	1	51524688	51526222	1534	+	BspQI	0
1	1	5859	5860	1	51856216	51873832	17616	6305	6306	1	51526222	51543838	17616	+	BspQI	0
1	1	5860	5861	1	51873832	51878445	4613	6306	6307	1	51543838	51548451	4613	+	BspQI	0
1	1	5861	5862	1	51878445	51884921	6476	6307	6308	1	51548451	51554927	6476	+	BspQI	0
1	1	5862	5863	1	51884921	51894594	9673	6308	6309	1	51554927	51564600	9673	+	BspQI	0
1	1	5863	5864	1	51894594	51910591	15997	6309	6310	1	51564600	51580597	15997	+	BspQI	0
1	1	5864	5865	1	51910591	51943890	33299	6310	6311	1	51580597	51613896	33299	+	BspQI	0
1	1	5865	5866	1	51943890	51951434	7544	6311	6312	1	51613896	51621440	7544	+	BspQI	0
1	1	5866	5867	1	51951434	51958838	7404	6312	6313	1	51621440	51628844	7404	+	BspQI	0
1	1	5867	5868	1	51958838	5.19742e+07	15338.5	6313	6315	2	51628844	51644375	15531	+	BspQI	-192.5
1	1	5868	5869	1	5.19742e+07	51979700	5523.5	6315	6316	1	51644375	51649706	5331	+	BspQI	192.5
1	1	5869	5870	1	51979700	51981702	2002	6316	6317	1	51649706	51651708	2002	+	BspQI	0
1	1	5870	5871	1	51981702	5.19845e+07	2816.5	6317	6319	2	51651708	51654723	3015	+	BspQI	-198.5
1	1	5871	5872	1	5.19845e+07	51988798	4279.5	6319	6320	1	51654723	51658804	4081	+	BspQI	198.5
1	1	5872	5873	1	51988798	51992690	3892	6320	6321	1	51658804	51662696	3892	+	BspQI	0
1	1	5873	5874	1	51992690	51994388	1698	6321	6322	1	51662696	51664394	1698	+	BspQI	0
1	1	5874	5875	1	51994388	52002217	7829	6322	6323	1	51664394	51672223	7829	+	BspQI	0
1	1	5875	5876	1	52002217	52003472	1255	6323	6324	1	51672223	51673478	1255	+	BspQI	0
1	1	5876	5877	1	52003472	52005500	2028	6324	6325	1	51673478	51675506	2028	+	BspQI	0
1	1	5877	5878	1	52005500	52007832	2332	6325	6326	1	51675506	51677838	2332	+	BspQI	0
1	1	5878	5879	1	52007832	52009508	1676	6326	6327	1	51677838	51679514	1676	+	BspQI	0
1	1	5879	5880	1	52009508	52022183	12675	6327	6328	1	51679514	51692189	12675	+	BspQI	0
1	1	5880	5881	1	52022183	52024579	2396	6328	6329	1	51692189	51694585	2396	+	BspQI	0
1	1	5881	5882	1	52024579	52031048	6469	6329	6330	1	51694585	51701054	6469	+	BspQI	0
1	1	5882	5883	1	52031048	52035038	3990	6330	6331	1	51701054	51705044	3990	+	BspQI	0
1	1	5883	5884	1	52035038	52039433	4395	6331	6332	1	51705044	51709439	4395	+	BspQI	0
1	1	5884	5885	1	52039433	52047021	7588	6332	6333	1	51709439	51717027	7588	+	BspQI	0
1	1	5885	5886	1	52047021	52047629	608	6333	6334	1	51717027	51717635	608	+	BspQI	0
1	1	5886	5887	1	52047629	52050808	3179	6334	6335	1	51717635	51720814	3179	+	BspQI	0
1	1	5887	5888	1	52050808	52062935	12127	6335	6336	1	51720814	51732941	12127	+	BspQI	0
1	1	5888	5889	1	52062935	52070049	7114	6336	6337	1	51732941	51740055	7114	+	BspQI	0
1	1	5889	5890	1	52070049	52074121	4072	6337	6339	2	51740055	51744148	4093	+	BspQI	-21
1	1	5890	5891	1	52074121	52076025	1904	6339	6340	1	51744148	51746031	1883	+	BspQI	21
1	1	5891	5892	1	52076025	52085875	9850	6340	6341	1	51746031	51755881	9850	+	BspQI	0
1	1	5892	5893	1	52085875	52093444	7569	6341	6342	1	51755881	51763450	7569	+	BspQI	0
1	1	5893	5894	1	52093444	52096483	3039	6342	6343	1	51763450	51766489	3039	+	BspQI	0
1	1	5894	5895	1	52096483	52108600	12117	6343	6344	1	51766489	51778606	12117	+	BspQI	0
1	1	5895	5896	1	52108600	52115622	7022	6344	6345	1	51778606	51785628	7022	+	BspQI	0
1	1	5896	5897	1	52115622	52118977	3355	6345	6346	1	51785628	51788983	3355	+	BspQI	0
1	1	5897	5898	1	52118977	52124291	5314	6346	6347	1	51788983	51794297	5314	+	BspQI	0
1	1	5898	5899	1	52124291	52128918	4627	6347	6348	1	51794297	51798924	4627	+	BspQI	0
1	1	5899	5900	1	52128918	52131679	2761	6348	6349	1	51798924	51801685	2761	+	BspQI	0
1	1	5900	5901	1	52131679	52134055	2376	6349	6350	1	51801685	51804061	2376	+	BspQI	0
1	1	5901	5902	1	52134055	52146221	12166	6350	6351	1	51804061	51816227	12166	+	BspQI	0
1	1	5902	5903	1	52146221	52152869	6648	6351	6352	1	51816227	51822875	6648	+	BspQI	0
1	1	5903	5904	1	52152869	52154766	1897	6352	6353	1	51822875	51824772	1897	+	BspQI	0
1	1	5904	5905	1	52154766	52157715	2949	6353	6354	1	51824772	51827721	2949	+	BspQI	0
1	1	5905	5906	1	52157715	52159998	2283	6354	6355	1	51827721	51830004	2283	+	BspQI	0
1	1	5906	5907	1	52159998	52163268	3270	6355	6356	1	51830004	51833274	3270	+	BspQI	0
1	1	5907	5908	1	52163268	52164342	1074	6356	6357	1	51833274	51834348	1074	+	BspQI	0
1	1	5908	5909	1	52164342	52165331	989	6357	6358	1	51834348	51835337	989	+	BspQI	0
1	1	5909	5910	1	52165331	52203403	38072	6358	6359	1	51835337	51873409	38072	+	BspQI	0
1	1	5910	5911	1	52203403	52225078	21675	6359	6360	1	51873409	51895084	21675	+	BspQI	0
1	1	5911	5912	1	52225078	52229969	4891	6360	6361	1	51895084	51899975	4891	+	BspQI	0
1	1	5912	5913	1	52229969	52242757	12788	6361	6362	1	51899975	51912763	12788	+	BspQI	0
1	1	5913	5914	1	52242757	52252689	9932	6362	6363	1	51912763	51922695	9932	+	BspQI	0
1	1	5914	5915	1	52252689	52263260	10571	6363	6365	2	51922695	51933491	10796	+	BspQI	-225
1	1	5915	5916	1	52263260	52267136	3876	6365	6366	1	51933491	51937142	3651	+	BspQI	225
1	1	5916	5917	1	52267136	52277186	10050	6366	6367	1	51937142	51947192	10050	+	BspQI	0
1	1	5917	5918	1	52277186	52283359	6173	6367	6368	1	51947192	51953365	6173	+	BspQI	0
1	1	5918	5919	1	52283359	52285024	1665	6368	6370	2	51953365	51955181	1816	+	BspQI	-151
1	1	5919	5920	1	52285024	52287546	2522	6370	6371	1	51955181	51957552	2371	+	BspQI	151
1	1	5920	5921	1	52287546	52301276	13730	6371	6372	1	51957552	51971282	13730	+	BspQI	0
1	1	5921	5922	1	52301276	52307379	6103	6372	6373	1	51971282	51977385	6103	+	BspQI	0
1	1	5922	5923	1	52307379	52316681	9302	6373	6374	1	51977385	51986687	9302	+	BspQI	0
1	1	5923	5924	1	52316681	52322752	6071	6374	6375	1	51986687	51992758	6071	+	BspQI	0
1	1	5924	5925	1	52322752	52328399	5647	6375	6376	1	51992758	51998405	5647	+	BspQI	0
1	1	5925	5926	1	52328399	52336688	8289	6376	6377	1	51998405	52006694	8289	+	BspQI	0
1	1	5926	5927	1	52336688	52337870	1182	6377	6378	1	52006694	52007876	1182	+	BspQI	0
1	1	5927	5928	1	52337870	52345372	7502	6378	6379	1	52007876	52015378	7502	+	BspQI	0
1	1	5928	5929	1	52345372	52346437	1065	6379	6380	1	52015378	52016443	1065	+	BspQI	0
1	1	5929	5930	1	52346437	52353480	7043	6380	6381	1	52016443	52023486	7043	+	BspQI	0
1	1	5930	5931	1	52353480	52361408	7928	6381	6382	1	52023486	52031414	7928	+	BspQI	0
1	1	5931	5932	1	52361408	52368090	6682	6382	6383	1	52031414	52038096	6682	+	BspQI	0
1	1	5932	5933	1	52368090	52375324	7234	6383	6384	1	52038096	52045330	7234	+	BspQI	0
1	1	5933	5934	1	52375324	5.23853e+07	10002.5	6384	6386	2	52045330	52055553	10223	+	BspQI	-220.5
1	1	5934	5935	1	5.23853e+07	52390723	5396.5	6386	6387	1	52055553	52060729	5176	+	BspQI	220.5
1	1	5935	5936	1	52390723	52404368	13645	6387	6388	1	52060729	52074374	13645	+	BspQI	0
1	1	5936	5937	1	52404368	52407761	3393	6388	6389	1	52074374	52077767	3393	+	BspQI	0
1	1	5937	5938	1	52407761	52418667	10906	6389	6392	3	52077767	52088636	10869	+	BspQI	37
1	1	5938	5939	1	52418667	52419541	874	6392	6395	3	52088636	52089547	911	+	BspQI	-37
1	1	5939	5940	1	52419541	52430045	10504	6395	6396	1	52089547	52100051	10504	+	BspQI	0
1	1	5940	5941	1	52430045	52430715	670	6396	6397	1	52100051	52100721	670	+	BspQI	0
1	1	5941	5942	1	52430715	52435541	4826	6397	6398	1	52100721	52105547	4826	+	BspQI	0
1	1	5942	5943	1	52435541	52446034	10493	6398	6399	1	52105547	52116040	10493	+	BspQI	0
1	1	5943	5944	1	52446034	52454516	8482	6399	6400	1	52116040	52124522	8482	+	BspQI	0
1	1	5944	5945	1	52454516	52457441	2925	6400	6401	1	52124522	52127447	2925	+	BspQI	0
1	1	5945	5946	1	52457441	52459057	1616	6401	6402	1	52127447	52129063	1616	+	BspQI	0
1	1	5946	5947	1	52459057	52464364	5307	6402	6403	1	52129063	52134370	5307	+	BspQI	0
1	1	5947	5948	1	52464364	52467945	3581	6403	6404	1	52134370	52137951	3581	+	BspQI	0
1	1	5948	5949	1	52467945	52475179	7234	6404	6406	2	52137951	52145367	7416	+	BspQI	-182
1	1	5949	5950	1	52475179	52476619	1440	6406	6407	1	52145367	52146625	1258	+	BspQI	182
1	1	5950	5951	1	52476619	52487534	10915	6407	6408	1	52146625	52157540	10915	+	BspQI	0
1	1	5951	5952	1	52487534	52498262	10728	6408	6409	1	52157540	52168268	10728	+	BspQI	0
1	1	5952	5953	1	52498262	52502737	4475	6409	6410	1	52168268	52172743	4475	+	BspQI	0
1	1	5953	5954	1	52502737	52510135	7398	6410	6411	1	52172743	52180141	7398	+	BspQI	0
1	1	5954	5955	1	52510135	52517673	7538	6411	6412	1	52180141	52187679	7538	+	BspQI	0
1	1	5955	5956	1	52517673	52550983	33310	6412	6413	1	52187679	52220989	33310	+	BspQI	0
1	1	5956	5957	1	52550983	52569200	18217	6413	6414	1	52220989	52239206	18217	+	BspQI	0
1	1	5957	5958	1	52569200	52579466	10266	6414	6415	1	52239206	52249472	10266	+	BspQI	0
1	1	5958	5959	1	52579466	52588468	9002	6415	6416	1	52249472	52258474	9002	+	BspQI	0
1	1	5959	5960	1	52588468	52592255	3787	6416	6417	1	52258474	52262261	3787	+	BspQI	0
1	1	5960	5961	1	52592255	52599538	7283	6417	6418	1	52262261	52269544	7283	+	BspQI	0
1	1	5961	5962	1	52599538	52610795	11257	6418	6419	1	52269544	52280801	11257	+	BspQI	0
1	1	5962	5963	1	52610795	52613950	3155	6419	6420	1	52280801	52283956	3155	+	BspQI	0
1	1	5963	5964	1	52613950	52618649	4699	6420	6421	1	52283956	52288655	4699	+	BspQI	0
1	1	5964	5965	1	52618649	52635279	16630	6421	6422	1	52288655	52305285	16630	+	BspQI	0
1	1	5965	5966	1	52635279	52636373	1094	6422	6423	1	52305285	52306379	1094	+	BspQI	0
1	1	5966	5967	1	52636373	52640490	4117	6423	6424	1	52306379	52310496	4117	+	BspQI	0
1	1	5967	5968	1	52640490	52668099	27609	6424	6425	1	52310496	52338105	27609	+	BspQI	0
1	1	5968	5969	1	52668099	52679709	11610	6425	6426	1	52338105	52349715	11610	+	BspQI	0
1	1	5969	5970	1	52679709	52681140	1431	6426	6427	1	52349715	52351146	1431	+	BspQI	0
1	1	5970	5971	1	52681140	52695376	14236	6427	6428	1	52351146	52365382	14236	+	BspQI	0
1	1	5971	5972	1	52695376	52701475	6099	6428	6429	1	52365382	52371481	6099	+	BspQI	0
1	1	5972	5973	1	52701475	52711110	9635	6429	6430	1	52371481	52381116	9635	+	BspQI	0
1	1	5973	5974	1	52711110	52717897	6787	6430	6431	1	52381116	52387903	6787	+	BspQI	0
1	1	5974	5975	1	52717897	52723394	5497	6431	6433	2	52387903	52393459	5556	+	BspQI	-59
1	1	5975	5976	1	52723394	52728625	5231	6433	6434	1	52393459	52398631	5172	+	BspQI	59
1	1	5976	5977	1	52728625	52740360	11735	6434	6435	1	52398631	52410366	11735	+	BspQI	0
1	1	5977	5978	1	52740360	52742592	2232	6435	6436	1	52410366	52412598	2232	+	BspQI	0
1	1	5978	5979	1	52742592	52752771	10179	6436	6438	2	52412598	52422781	10183	+	BspQI	-4
1	1	5979	5980	1	52752771	52761086	8315	6438	6439	1	52422781	52431092	8311	+	BspQI	4
1	1	5980	5981	1	52761086	52765527	4441	6439	6440	1	52431092	52435533	4441	+	BspQI	0
1	1	5981	5982	1	52765527	52767653	2126	6440	6441	1	52435533	52437659	2126	+	BspQI	0
1	1	5982	5983	1	52767653	52808850	41197	6441	6442	1	52437659	52478856	41197	+	BspQI	0
1	1	5983	5984	1	52808850	52820976	12126	6442	6443	1	52478856	52490982	12126	+	BspQI	0
1	1	5984	5985	1	52820976	52843212	22236	6443	6444	1	52490982	52513218	22236	+	BspQI	0
1	1	5985	5986	1	52843212	52849315	6103	6444	6445	1	52513218	52519321	6103	+	BspQI	0
1	1	5986	5987	1	52849315	52863670	14355	6445	6446	1	52519321	52533676	14355	+	BspQI	0
1	1	5987	5988	1	52863670	52891545	27875	6446	6447	1	52533676	52561551	27875	+	BspQI	0
1	1	5988	5989	1	52891545	52898863	7318	6447	6448	1	52561551	52568869	7318	+	BspQI	0
1	1	5989	5990	1	52898863	52900737	1874	6448	6449	1	52568869	52570743	1874	+	BspQI	0
1	1	5990	5991	1	52900737	52905317	4580	6449	6450	1	52570743	52575323	4580	+	BspQI	0
1	1	5991	5992	1	52905317	52924829	19512	6450	6451	1	52575323	52594835	19512	+	BspQI	0
1	1	5992	5993	1	52924829	52929775	4946	6451	6453	2	52594835	52599794	4959	+	BspQI	-13
1	1	5993	5994	1	52929775	52930404	629	6453	6454	1	52599794	52600410	616	+	BspQI	13
1	1	5994	5995	1	52930404	52936491	6087	6454	6455	1	52600410	52606497	6087	+	BspQI	0
1	1	5995	5996	1	52936491	52948880	12389	6455	6456	1	52606497	52618886	12389	+	BspQI	0
1	1	5996	5997	1	52948880	52954580	5700	6456	6457	1	52618886	52624586	5700	+	BspQI	0
1	1	5997	5998	1	52954580	52967820	13240	6457	6458	1	52624586	52637826	13240	+	BspQI	0
1	1	5998	5999	1	52967820	52975135	7315	6458	6459	1	52637826	52645141	7315	+	BspQI	0
1	1	5999	6000	1	52975135	52976022	887	6459	6460	1	52645141	52646028	887	+	BspQI	0
1	1	6000	6001	1	52976022	52994923	18901	6460	6461	1	52646028	52664929	18901	+	BspQI	0
1	1	6001	6002	1	52994923	52996700	1777	6461	6462	1	52664929	52666706	1777	+	BspQI	0
1	1	6002	6003	1	52996700	53001945	5245	6462	6463	1	52666706	52671951	5245	+	BspQI	0
1	1	6003	6004	1	53001945	53005671	3726	6463	6464	1	52671951	52675677	3726	+	BspQI	0
1	1	6004	6005	1	53005671	53014971	9300	6464	6465	1	52675677	52684977	9300	+	BspQI	0
1	1	6005	6006	1	53014971	53017560	2589	6465	6466	1	52684977	52687566	2589	+	BspQI	0
1	1	6006	6007	1	53017560	53019910	2350	6466	6467	1	52687566	52689916	2350	+	BspQI	0
1	1	6007	6008	1	53019910	53027245	7335	6467	6468	1	52689916	52697251	7335	+	BspQI	0
1	1	6008	6009	1	53027245	53032298	5053	6468	6469	1	52697251	52702304	5053	+	BspQI	0
1	1	6009	6010	1	53032298	53034428	2130	6469	6470	1	52702304	52704434	2130	+	BspQI	0
1	1	6010	6011	1	53034428	53039354	4926	6470	6471	1	52704434	52709360	4926	+	BspQI	0
1	1	6011	6012	1	53039354	53040116	762	6471	6472	1	52709360	52710122	762	+	BspQI	0
1	1	6012	6013	1	53040116	53053957	13841	6472	6473	1	52710122	52723963	13841	+	BspQI	0
1	1	6013	6014	1	53053957	53060786	6829	6473	6474	1	52723963	52730792	6829	+	BspQI	0
1	1	6014	6015	1	53060786	53079548	18762	6474	6476	2	52730792	52749601	18809	+	BspQI	-47
1	1	6015	6016	1	53079548	53085256	5708	6476	6477	1	52749601	52755262	5661	+	BspQI	47
1	1	6016	6017	1	53085256	53089635	4379	6477	6478	1	52755262	52759641	4379	+	BspQI	0
1	1	6017	6018	1	53089635	53120710	31075	6478	6479	1	52759641	52790716	31075	+	BspQI	0
1	1	6018	6019	1	53120710	53121965	1255	6479	6480	1	52790716	52791971	1255	+	BspQI	0
1	1	6019	6020	1	53121965	53124044	2079	6480	6481	1	52791971	52794050	2079	+	BspQI	0
1	1	6020	6021	1	53124044	53126909	2865	6481	6482	1	52794050	52796915	2865	+	BspQI	0
1	1	6021	6022	1	53126909	53127487	578	6482	6483	1	52796915	52797493	578	+	BspQI	0
1	1	6022	6023	1	53127487	53135743	8256	6483	6484	1	52797493	52805749	8256	+	BspQI	0
1	1	6023	6024	1	53135743	53139380	3637	6484	6485	1	52805749	52809386	3637	+	BspQI	0
1	1	6024	6025	1	53139380	53151827	12447	6485	6486	1	52809386	52821833	12447	+	BspQI	0
1	1	6025	6026	1	53151827	53157772	5945	6486	6487	1	52821833	52827778	5945	+	BspQI	0
1	1	6026	6027	1	53157772	53158667	895	6487	6488	1	52827778	52828673	895	+	BspQI	0
1	1	6027	6028	1	53158667	53194313	35646	6488	6489	1	52828673	52864319	35646	+	BspQI	0
1	1	6028	6029	1	53194313	53198197	3884	6489	6490	1	52864319	52868203	3884	+	BspQI	0
1	1	6029	6030	1	53198197	53200134	1937	6490	6491	1	52868203	52870140	1937	+	BspQI	0
1	1	6030	6031	1	53200134	53205593	5459	6491	6492	1	52870140	52875599	5459	+	BspQI	0
1	1	6031	6032	1	53205593	53209164	3571	6492	6493	1	52875599	52879170	3571	+	BspQI	0
1	1	6032	6033	1	53209164	53215863	6699	6493	6494	1	52879170	52885869	6699	+	BspQI	0
1	1	6033	6034	1	53215863	53217511	1648	6494	6495	1	52885869	52887517	1648	+	BspQI	0
1	1	6034	6035	1	53217511	53236265	18754	6495	6496	1	52887517	52906271	18754	+	BspQI	0
1	1	6035	6036	1	53236265	53247390	11125	6496	6497	1	52906271	52917396	11125	+	BspQI	0
1	1	6036	6037	1	53247390	53249583	2193	6497	6498	1	52917396	52919589	2193	+	BspQI	0
1	1	6037	6038	1	53249583	53261580	11997	6498	6499	1	52919589	52931586	11997	+	BspQI	0
1	1	6038	6039	1	53261580	53263161	1581	6499	6500	1	52931586	52933167	1581	+	BspQI	0
1	1	6039	6040	1	53263161	5.32892e+07	26016.5	6500	6502	2	52933167	52959215	26048	+	BspQI	-31.5
1	1	6040	6041	1	5.32892e+07	53301791	12613.5	6502	6503	1	52959215	52971797	12582	+	BspQI	31.5
1	1	6041	6042	1	53301791	53305174	3383	6503	6504	1	52971797	52975180	3383	+	BspQI	0
1	1	6042	6043	1	53305174	53325768	20594	6504	6505	1	52975180	52995774	20594	+	BspQI	0
1	1	6043	6044	1	53325768	53334721	8953	6505	6506	1	52995774	53004727	8953	+	BspQI	0
1	1	6044	6045	1	53334721	53337877	3156	6506	6507	1	53004727	53007883	3156	+	BspQI	0
1	1	6045	6046	1	53337877	53359565	21688	6507	6508	1	53007883	53029571	21688	+	BspQI	0
1	1	6046	6047	1	53359565	53361688	2123	6508	6509	1	53029571	53031694	2123	+	BspQI	0
1	1	6047	6048	1	53361688	53369978	8290	6509	6510	1	53031694	53039984	8290	+	BspQI	0
1	1	6048	6049	1	53369978	53372912	2934	6510	6511	1	53039984	53042918	2934	+	BspQI	0
1	1	6049	6050	1	53372912	53384359	11447	6511	6512	1	53042918	53054365	11447	+	BspQI	0
1	1	6050	6051	1	53384359	53406366	22007	6512	6513	1	53054365	53076372	22007	+	BspQI	0
1	1	6051	6052	1	53406366	53433193	26827	6513	6514	1	53076372	53103199	26827	+	BspQI	0
1	1	6052	6053	1	53433193	53437846	4653	6514	6515	1	53103199	53107852	4653	+	BspQI	0
1	1	6053	6054	1	53437846	53476554	38708	6515	6516	1	53107852	53146560	38708	+	BspQI	0
1	1	6054	6055	1	53476554	53498117	21563	6516	6517	1	53146560	53168123	21563	+	BspQI	0
1	1	6055	6056	1	53498117	53504067	5950	6517	6518	1	53168123	53174073	5950	+	BspQI	0
1	1	6056	6057	1	53504067	53513898	9831	6518	6519	1	53174073	53183904	9831	+	BspQI	0
1	1	6057	6058	1	53513898	53528796	14898	6519	6520	1	53183904	53198802	14898	+	BspQI	0
1	1	6058	6059	1	53528796	53544015	15219	6520	6521	1	53198802	53214021	15219	+	BspQI	0
1	1	6059	6060	1	53544015	53545193	1178	6521	6522	1	53214021	53215199	1178	+	BspQI	0
1	1	6060	6061	1	53545193	53549200	4007	6522	6523	1	53215199	53219206	4007	+	BspQI	0
1	1	6061	6062	1	53549200	53557552	8352	6523	6524	1	53219206	53227558	8352	+	BspQI	0
1	1	6062	6063	1	53557552	5.35634e+07	5854.5	6524	6526	2	53227558	53233440	5882	+	BspQI	-27.5
1	1	6063	6064	1	5.35634e+07	53586513	23106.5	6526	6527	1	53233440	53256519	23079	+	BspQI	27.5
1	1	6064	6065	1	53586513	53589750	3237	6527	6529	2	53256519	53259975	3456	+	BspQI	-219
1	1	6065	6066	1	53589750	53597298	7548	6529	6530	1	53259975	53267304	7329	+	BspQI	219
1	1	6066	6067	1	53597298	53598891	1593	6530	6531	1	53267304	53268897	1593	+	BspQI	0
1	1	6067	6068	1	53598891	53603402	4511	6531	6532	1	53268897	53273408	4511	+	BspQI	0
1	1	6068	6069	1	53603402	53611500	8098	6532	6533	1	53273408	53281506	8098	+	BspQI	0
1	1	6069	6070	1	53611500	53616399	4899	6533	6534	1	53281506	53286405	4899	+	BspQI	0
1	1	6070	6071	1	53616399	53616966	567	6534	6535	1	53286405	53286972	567	+	BspQI	0
1	1	6071	6072	1	53616966	53630502	13536	6535	6536	1	53286972	53300508	13536	+	BspQI	0
1	1	6072	6073	1	53630502	53657894	27392	6536	6537	1	53300508	53327900	27392	+	BspQI	0
1	1	6073	6074	1	53657894	53671708	13814	6537	6539	2	53327900	53341920	14020	+	BspQI	-206
1	1	6074	6075	1	53671708	53675359	3651	6539	6540	1	53341920	53345365	3445	+	BspQI	206
1	1	6075	6076	1	53675359	53679186	3827	6540	6541	1	53345365	53349192	3827	+	BspQI	0
1	1	6076	6077	1	53679186	53694935	15749	6541	6542	1	53349192	53364941	15749	+	BspQI	0
1	1	6077	6078	1	53694935	53704932	9997	6542	6543	1	53364941	53374938	9997	+	BspQI	0
1	1	6078	6079	1	53704932	53705702	770	6543	6544	1	53374938	53375708	770	+	BspQI	0
1	1	6079	6080	1	53705702	53706527	825	6544	6545	1	53375708	53376533	825	+	BspQI	0
1	1	6080	6081	1	53706527	53709269	2742	6545	6546	1	53376533	53379275	2742	+	BspQI	0
1	1	6081	6082	1	53709269	53715636	6367	6546	6547	1	53379275	53385642	6367	+	BspQI	0
1	1	6082	6083	1	53715636	53718934	3298	6547	6548	1	53385642	53388940	3298	+	BspQI	0
1	1	6083	6084	1	53718934	53743557	24623	6548	6549	1	53388940	53413563	24623	+	BspQI	0
1	1	6084	6085	1	53743557	53768454	24897	6549	6550	1	53413563	53438460	24897	+	BspQI	0
1	1	6085	6086	1	53768454	53774104	5650	6550	6551	1	53438460	53444110	5650	+	BspQI	0
1	1	6086	6087	1	53774104	53774769	665	6551	6553	2	53444110	53444841	731	+	BspQI	-66
1	1	6087	6088	1	53774769	53779457	4688	6553	6554	1	53444841	53449463	4622	+	BspQI	66
1	1	6088	6089	1	53779457	53803657	24200	6554	6555	1	53449463	53473663	24200	+	BspQI	0
1	1	6089	6090	1	53803657	53819716	16059	6555	6556	1	53473663	53489722	16059	+	BspQI	0
1	1	6090	6091	1	53819716	53823233	3517	6556	6557	1	53489722	53493239	3517	+	BspQI	0
1	1	6091	6092	1	53823233	53838803	15570	6557	6558	1	53493239	53508809	15570	+	BspQI	0
1	1	6092	6093	1	53838803	53853566	14763	6558	6559	1	53508809	53523572	14763	+	BspQI	0
1	1	6093	6094	1	53853566	53859068	5502	6559	6560	1	53523572	53529074	5502	+	BspQI	0
1	1	6094	6095	1	53859068	53871619	12551	6560	6561	1	53529074	53541625	12551	+	BspQI	0
1	1	6095	6096	1	53871619	53887602	15983	6561	6562	1	53541625	53557608	15983	+	BspQI	0
1	1	6096	6097	1	53887602	53888192	590	6562	6563	1	53557608	53558198	590	+	BspQI	0
1	1	6097	6098	1	53888192	53894720	6528	6563	6564	1	53558198	53564726	6528	+	BspQI	0
1	1	6098	6099	1	53894720	53895371	651	6564	6565	1	53564726	53565377	651	+	BspQI	0
1	1	6099	6100	1	53895371	53896819	1448	6565	6566	1	53565377	53566825	1448	+	BspQI	0
1	1	6100	6101	1	53896819	53929250	32431	6566	6567	1	53566825	53599256	32431	+	BspQI	0
1	1	6101	6102	1	53929250	53930633	1383	6567	6568	1	53599256	53600639	1383	+	BspQI	0
1	1	6102	6103	1	53930633	53941173	10540	6568	6569	1	53600639	53611179	10540	+	BspQI	0
1	1	6103	6104	1	53941173	53942642	1469	6569	6570	1	53611179	53612648	1469	+	BspQI	0
1	1	6104	6105	1	53942642	53943458	816	6570	6572	2	53612648	53613588	940	+	BspQI	-124
1	1	6105	6106	1	53943458	53976913	33455	6572	6573	1	53613588	53646919	33331	+	BspQI	124
1	1	6106	6107	1	53976913	53988302	11389	6573	6574	1	53646919	53658308	11389	+	BspQI	0
1	1	6107	6108	1	53988302	53994596	6294	6574	6575	1	53658308	53664602	6294	+	BspQI	0
1	1	6108	6109	1	53994596	53995366	770	6575	6576	1	53664602	53665372	770	+	BspQI	0
1	1	6109	6110	1	53995366	54005440	10074	6576	6577	1	53665372	53675446	10074	+	BspQI	0
1	1	6110	6111	1	54005440	54008945	3505	6577	6578	1	53675446	53678951	3505	+	BspQI	0
1	1	6111	6112	1	54008945	54023930	14985	6578	6579	1	53678951	53693936	14985	+	BspQI	0
1	1	6112	6113	1	54023930	54024500	570	6579	6580	1	53693936	53694506	570	+	BspQI	0
1	1	6113	6114	1	54024500	54035764	11264	6580	6581	1	53694506	53705770	11264	+	BspQI	0
1	1	6114	6115	1	54035764	54048268	12504	6581	6582	1	53705770	53718274	12504	+	BspQI	0
1	1	6115	6116	1	54048268	54068135	19867	6582	6583	1	53718274	53738141	19867	+	BspQI	0
1	1	6116	6117	1	54068135	54068848	713	6583	6584	1	53738141	53738854	713	+	BspQI	0
1	1	6117	6118	1	54068848	5.40732e+07	4314.5	6584	6585	1	53738854	53742955	4101	+	BspQI	213.5
1	1	6118	6119	1	5.40732e+07	54078270	5107.5	6585	6587	2	53742955	53748276	5321	+	BspQI	-213.5
1	1	6119	6120	1	54078270	54082528	4258	6587	6588	1	53748276	53752534	4258	+	BspQI	0
1	1	6120	6121	1	54082528	54088005	5477	6588	6589	1	53752534	53758011	5477	+	BspQI	0
1	1	6121	6122	1	54088005	54088736	731	6589	6590	1	53758011	53758742	731	+	BspQI	0
1	1	6122	6123	1	54088736	54103712	14976	6590	6591	1	53758742	53773718	14976	+	BspQI	0
1	1	6123	6124	1	54103712	54106961	3249	6591	6592	1	53773718	53776967	3249	+	BspQI	0
1	1	6124	6125	1	54106961	54107951	990	6592	6593	1	53776967	53777957	990	+	BspQI	0
1	1	6125	6126	1	54107951	54115828	7877	6593	6594	1	53777957	53785834	7877	+	BspQI	0
1	1	6126	6127	1	54115828	54123575	7747	6594	6596	2	53785834	53793677	7843	+	BspQI	-96
1	1	6127	6128	1	54123575	54132704	9129	6596	6597	1	53793677	53802710	9033	+	BspQI	96
1	1	6128	6129	1	54132704	54133472	768	6597	6598	1	53802710	53803478	768	+	BspQI	0
1	1	6129	6130	1	54133472	54136258	2786	6598	6599	1	53803478	53806264	2786	+	BspQI	0
1	1	6130	6131	1	54136258	54162723	26465	6599	6600	1	53806264	53832729	26465	+	BspQI	0
1	1	6131	6132	1	54162723	54166859	4136	6600	6601	1	53832729	53836865	4136	+	BspQI	0
1	1	6132	6133	1	54166859	54170930	4071	6601	6602	1	53836865	53840936	4071	+	BspQI	0
1	1	6133	6134	1	54170930	54171809	879	6602	6603	1	53840936	53841815	879	+	BspQI	0
1	1	6134	6135	1	54171809	54174974	3165	6603	6604	1	53841815	53844980	3165	+	BspQI	0
1	1	6135	6136	1	54174974	54186871	11897	6604	6605	1	53844980	53856877	11897	+	BspQI	0
1	1	6136	6137	1	54186871	54204507	17636	6605	6606	1	53856877	53874513	17636	+	BspQI	0
1	1	6137	6138	1	54204507	54214387	9880	6606	6607	1	53874513	53884393	9880	+	BspQI	0
1	1	6138	6139	1	54214387	54244256	29869	6607	6608	1	53884393	53914262	29869	+	BspQI	0
1	1	6139	6140	1	54244256	54257475	13219	6608	6609	1	53914262	53927481	13219	+	BspQI	0
1	1	6140	6141	1	54257475	54258612	1137	6609	6610	1	53927481	53928618	1137	+	BspQI	0
1	1	6141	6142	1	54258612	54260505	1893	6610	6611	1	53928618	53930511	1893	+	BspQI	0
1	1	6142	6143	1	54260505	54261548	1043	6611	6612	1	53930511	53931554	1043	+	BspQI	0
1	1	6143	6144	1	54261548	54277513	15965	6612	6613	1	53931554	53947519	15965	+	BspQI	0
1	1	6144	6145	1	54277513	54295601	18088	6613	6614	1	53947519	53965607	18088	+	BspQI	0
1	1	6145	6146	1	54295601	54301619	6018	6614	6615	1	53965607	53971625	6018	+	BspQI	0
1	1	6146	6147	1	54301619	54339279	37660	6615	6616	1	53971625	54009285	37660	+	BspQI	0
1	1	6147	6148	1	54339279	54340455	1176	6616	6617	1	54009285	54010461	1176	+	BspQI	0
1	1	6148	6149	1	54340455	5.43508e+07	10391.5	6617	6620	3	54010461	54020876	10415	+	BspQI	-23.5
1	1	6149	6150	1	5.43508e+07	54364132	13285.5	6620	6622	2	54020876	54034138	13262	+	BspQI	23.5
1	1	6150	6151	1	54364132	54366041	1909	6622	6623	1	54034138	54036047	1909	+	BspQI	0
1	1	6151	6152	1	54366041	54380151	14110	6623	6624	1	54036047	54050157	14110	+	BspQI	0
1	1	6152	6153	1	54380151	54403631	23480	6624	6625	1	54050157	54073637	23480	+	BspQI	0
1	1	6153	6154	1	54403631	54416412	12781	6625	6626	1	54073637	54086418	12781	+	BspQI	0
1	1	6154	6155	1	54416412	54431539	15127	6626	6627	1	54086418	54101545	15127	+	BspQI	0
1	1	6155	6156	1	54431539	54441187	9648	6627	6628	1	54101545	54111193	9648	+	BspQI	0
1	1	6156	6157	1	54441187	54456942	15755	6628	6629	1	54111193	54126948	15755	+	BspQI	0
1	1	6157	6158	1	54456942	54457815	873	6629	6630	1	54126948	54127821	873	+	BspQI	0
1	1	6158	6159	1	54457815	54474035	16220	6630	6631	1	54127821	54144041	16220	+	BspQI	0
1	1	6159	6160	1	54474035	54489455	15420	6631	6632	1	54144041	54159461	15420	+	BspQI	0
1	1	6160	6161	1	54489455	54493856	4401	6632	6633	1	54159461	54163862	4401	+	BspQI	0
1	1	6161	6162	1	54493856	54521457	27601	6633	6634	1	54163862	54191463	27601	+	BspQI	0
1	1	6162	6163	1	54521457	54532668	11211	6634	6635	1	54191463	54202674	11211	+	BspQI	0
1	1	6163	6164	1	54532668	54544754	12086	6635	6636	1	54202674	54214760	12086	+	BspQI	0
1	1	6164	6165	1	54544754	54546340	1586	6636	6637	1	54214760	54216346	1586	+	BspQI	0
1	1	6165	6166	1	54546340	54547677	1337	6637	6638	1	54216346	54217683	1337	+	BspQI	0
1	1	6166	6167	1	54547677	5.45483e+07	600.5	6638	6639	1	54217683	54218269	586	+	BspQI	14.5
1	1	6167	6168	1	5.45483e+07	54551273	2995.5	6639	6641	2	54218269	54221279	3010	+	BspQI	-14.5
1	1	6168	6169	1	54551273	54565628	14355	6641	6642	1	54221279	54235634	14355	+	BspQI	0
1	1	6169	6170	1	54565628	54570701	5073	6642	6643	1	54235634	54240707	5073	+	BspQI	0
1	1	6170	6171	1	54570701	54571980	1279	6643	6644	1	54240707	54241986	1279	+	BspQI	0
1	1	6171	6172	1	54571980	54577827	5847	6644	6645	1	54241986	54247833	5847	+	BspQI	0
1	1	6172	6173	1	54577827	54604387	26560	6645	6646	1	54247833	54274393	26560	+	BspQI	0
1	1	6173	6174	1	54604387	54620631	16244	6646	6647	1	54274393	54290637	16244	+	BspQI	0
1	1	6174	6175	1	54620631	54623314	2683	6647	6648	1	54290637	54293320	2683	+	BspQI	0
1	1	6175	6176	1	54623314	5.46398e+07	16464.5	6648	6649	1	54293320	54309721	16401	+	BspQI	63.5
1	1	6176	6177	1	5.46398e+07	54644092	4313.5	6649	6651	2	54309721	54314098	4377	+	BspQI	-63.5
1	1	6177	6178	1	54644092	54651503	7411	6651	6652	1	54314098	54321509	7411	+	BspQI	0
1	1	6178	6179	1	54651503	54664398	12895	6652	6653	1	54321509	54334404	12895	+	BspQI	0
1	1	6179	6180	1	54664398	54678866	14468	6653	6654	1	54334404	54348872	14468	+	BspQI	0
1	1	6180	6181	1	54678866	54685034	6168	6654	6655	1	54348872	54355040	6168	+	BspQI	0
1	1	6181	6182	1	54685034	54694333	9299	6655	6656	1	54355040	54364339	9299	+	BspQI	0
1	1	6182	6183	1	54694333	54700784	6451	6656	6657	1	54364339	54370790	6451	+	BspQI	0
1	1	6183	6184	1	54700784	54718952	18168	6657	6658	1	54370790	54388958	18168	+	BspQI	0
1	1	6184	6185	1	54718952	54724645	5693	6658	6659	1	54388958	54394651	5693	+	BspQI	0
1	1	6185	6186	1	54724645	54734479	9834	6659	6660	1	54394651	54404485	9834	+	BspQI	0
1	1	6186	6187	1	54734479	54736774	2295	6660	6661	1	54404485	54406780	2295	+	BspQI	0
1	1	6187	6188	1	54736774	54740136	3362	6661	6662	1	54406780	54410142	3362	+	BspQI	0
1	1	6188	6189	1	54740136	54745981	5845	6662	6663	1	54410142	54415987	5845	+	BspQI	0
1	1	6189	6190	1	54745981	54748922	2941	6663	6664	1	54415987	54418928	2941	+	BspQI	0
1	1	6190	6191	1	54748922	54753522	4600	6664	6665	1	54418928	54423528	4600	+	BspQI	0
1	1	6191	6192	1	54753522	54764554	11032	6665	6666	1	54423528	54434560	11032	+	BspQI	0
1	1	6192	6193	1	54764554	54772953	8399	6666	6667	1	54434560	54442959	8399	+	BspQI	0
1	1	6193	6194	1	54772953	54773763	810	6667	6668	1	54442959	54443769	810	+	BspQI	0
1	1	6194	6195	1	54773763	54774511	748	6668	6669	1	54443769	54444517	748	+	BspQI	0
1	1	6195	6196	1	54774511	54816442	41931	6669	6670	1	54444517	54486448	41931	+	BspQI	0
1	1	6196	6197	1	54816442	54822135	5693	6670	6671	1	54486448	54492141	5693	+	BspQI	0
1	1	6197	6198	1	54822135	54841621	19486	6671	6672	1	54492141	54511627	19486	+	BspQI	0
1	1	6198	6199	1	54841621	54842609	988	6672	6673	1	54511627	54512615	988	+	BspQI	0
1	1	6199	6200	1	54842609	54843060	451	6673	6674	1	54512615	54513066	451	+	BspQI	0
1	1	6200	6201	1	54843060	54863841	20781	6674	6675	1	54513066	54533847	20781	+	BspQI	0
1	1	6201	6202	1	54863841	54864454	613	6675	6676	1	54533847	54534460	613	+	BspQI	0
1	1	6202	6203	1	54864454	54872675	8221	6676	6677	1	54534460	54542681	8221	+	BspQI	0
1	1	6203	6204	1	54872675	54873443	768	6677	6678	1	54542681	54543449	768	+	BspQI	0
1	1	6204	6205	1	54873443	54895749	22306	6678	6679	1	54543449	54565755	22306	+	BspQI	0
1	1	6205	6206	1	54895749	54897142	1393	6679	6680	1	54565755	54567148	1393	+	BspQI	0
1	1	6206	6207	1	54897142	54911022	13880	6680	6681	1	54567148	54581028	13880	+	BspQI	0
1	1	6207	6208	1	54911022	54918795	7773	6681	6682	1	54581028	54588801	7773	+	BspQI	0
1	1	6208	6209	1	54918795	54921242	2447	6682	6683	1	54588801	54591248	2447	+	BspQI	0
1	1	6209	6210	1	54921242	54926001	4759	6683	6684	1	54591248	54596007	4759	+	BspQI	0
1	1	6210	6211	1	54926001	54964481	38480	6684	6685	1	54596007	54634487	38480	+	BspQI	0
1	1	6211	6212	1	54964481	54987653	23172	6685	6686	1	54634487	54657659	23172	+	BspQI	0
1	1	6212	6213	1	54987653	54988332	679	6686	6687	1	54657659	54658338	679	+	BspQI	0
1	1	6213	6214	1	54988332	55003297	14965	6687	6688	1	54658338	54673303	14965	+	BspQI	0
1	1	6214	6215	1	55003297	55005811	2514	6688	6689	1	54673303	54675817	2514	+	BspQI	0
1	1	6215	6216	1	55005811	55011204	5393	6689	6690	1	54675817	54681210	5393	+	BspQI	0
1	1	6216	6217	1	55011204	55012269	1065	6690	6691	1	54681210	54682275	1065	+	BspQI	0
1	1	6217	6218	1	55012269	55016330	4061	6691	6692	1	54682275	54686336	4061	+	BspQI	0
1	1	6218	6219	1	55016330	55025413	9083	6692	6693	1	54686336	54695419	9083	+	BspQI	0
1	1	6219	6220	1	55025413	55026905	1492	6693	6694	1	54695419	54696911	1492	+	BspQI	0
1	1	6220	6221	1	55026905	55031603	4698	6694	6695	1	54696911	54701609	4698	+	BspQI	0
1	1	6221	6222	1	55031603	55032085	482	6695	6696	1	54701609	54702091	482	+	BspQI	0
1	1	6222	6223	1	55032085	55073074	40989	6696	6697	1	54702091	54743080	40989	+	BspQI	0
1	1	6223	6224	1	55073074	55076395	3321	6697	6698	1	54743080	54746401	3321	+	BspQI	0
1	1	6224	6225	1	55076395	55081265	4870	6698	6699	1	54746401	54751271	4870	+	BspQI	0
1	1	6225	6226	1	55081265	55090013	8748	6699	6700	1	54751271	54760019	8748	+	BspQI	0
1	1	6226	6227	1	55090013	55091229	1216	6700	6701	1	54760019	54761235	1216	+	BspQI	0
1	1	6227	6228	1	55091229	55103982	12753	6701	6702	1	54761235	54773988	12753	+	BspQI	0
1	1	6228	6229	1	55103982	55108654	4672	6702	6703	1	54773988	54778660	4672	+	BspQI	0
1	1	6229	6230	1	55108654	55117339	8685	6703	6704	1	54778660	54787345	8685	+	BspQI	0
1	1	6230	6231	1	55117339	55126043	8704	6704	6705	1	54787345	54796049	8704	+	BspQI	0
1	1	6231	6232	1	55126043	55131539	5496	6705	6706	1	54796049	54801545	5496	+	BspQI	0
1	1	6232	6233	1	55131539	55145808	14269	6706	6707	1	54801545	54815814	14269	+	BspQI	0
1	1	6233	6234	1	55145808	55153096	7288	6707	6708	1	54815814	54823102	7288	+	BspQI	0
1	1	6234	6235	1	55153096	55154642	1546	6708	6709	1	54823102	54824648	1546	+	BspQI	0
1	1	6235	6236	1	55154642	55155740	1098	6709	6710	1	54824648	54825746	1098	+	BspQI	0
1	1	6236	6237	1	55155740	55159141	3401	6710	6711	1	54825746	54829147	3401	+	BspQI	0
1	1	6237	6238	1	55159141	55162903	3762	6711	6713	2	54829147	54832949	3802	+	BspQI	-40
1	1	6238	6239	1	55162903	55166612	3709	6713	6714	1	54832949	54836618	3669	+	BspQI	40
1	1	6239	6240	1	55166612	55167921	1309	6714	6715	1	54836618	54837927	1309	+	BspQI	0
1	1	6240	6241	1	55167921	55203341	35420	6715	6716	1	54837927	54873347	35420	+	BspQI	0
1	1	6241	6242	1	55203341	55206447	3106	6716	6717	1	54873347	54876453	3106	+	BspQI	0
1	1	6242	6243	1	55206447	55257480	51033	6717	6718	1	54876453	54927486	51033	+	BspQI	0
1	1	6243	6244	1	55257480	55258250	770	6718	6719	1	54927486	54928256	770	+	BspQI	0
1	1	6244	6245	1	55258250	55270975	12725	6719	6720	1	54928256	54940981	12725	+	BspQI	0
1	1	6245	6246	1	55270975	55277684	6709	6720	6721	1	54940981	54947690	6709	+	BspQI	0
1	1	6246	6247	1	55277684	55280525	2841	6721	6722	1	54947690	54950531	2841	+	BspQI	0
1	1	6247	6248	1	55280525	55281876	1351	6722	6723	1	54950531	54951882	1351	+	BspQI	0
1	1	6248	6249	1	55281876	55283173	1297	6723	6724	1	54951882	54953179	1297	+	BspQI	0
1	1	6249	6250	1	55283173	55350040	66867	6724	6725	1	54953179	55020046	66867	+	BspQI	0
1	1	6250	6251	1	55350040	55354338	4298	6725	6726	1	55020046	55024344	4298	+	BspQI	0
1	1	6251	6252	1	55354338	55363445	9107	6726	6727	1	55024344	55033451	9107	+	BspQI	0
1	1	6252	6253	1	55363445	55364732	1287	6727	6728	1	55033451	55034738	1287	+	BspQI	0
1	1	6253	6254	1	55364732	55381521	16789	6728	6729	1	55034738	55051527	16789	+	BspQI	0
1	1	6254	6255	1	55381521	55385812	4291	6729	6730	1	55051527	55055818	4291	+	BspQI	0
1	1	6255	6256	1	55385812	55394502	8690	6730	6731	1	55055818	55064508	8690	+	BspQI	0
1	1	6256	6257	1	55394502	55423751	29249	6731	6732	1	55064508	55093757	29249	+	BspQI	0
1	1	6257	6258	1	55423751	55468794	45043	6732	6733	1	55093757	55138800	45043	+	BspQI	0
1	1	6258	6259	1	55468794	55472512	3718	6733	6734	1	55138800	55142518	3718	+	BspQI	0
1	1	6259	6260	1	55472512	55494133	21621	6734	6735	1	55142518	55164139	21621	+	BspQI	0
1	1	6260	6261	1	55494133	55511881	17748	6735	6736	1	55164139	55181887	17748	+	BspQI	0
1	1	6261	6262	1	55511881	55513068	1187	6736	6737	1	55181887	55183074	1187	+	BspQI	0
1	1	6262	6263	1	55513068	55521307	8239	6737	6738	1	55183074	55191313	8239	+	BspQI	0
1	1	6263	6264	1	55521307	55538416	17109	6738	6739	1	55191313	55208422	17109	+	BspQI	0
1	1	6264	6265	1	55538416	55539003	587	6739	6740	1	55208422	55209009	587	+	BspQI	0
1	1	6265	6266	1	55539003	55542239	3236	6740	6741	1	55209009	55212245	3236	+	BspQI	0
1	1	6266	6267	1	55542239	55546968	4729	6741	6742	1	55212245	55216974	4729	+	BspQI	0
1	1	6267	6268	1	55546968	55551208	4240	6742	6743	1	55216974	55221214	4240	+	BspQI	0
1	1	6268	6269	1	55551208	55555825	4617	6743	6744	1	55221214	55225831	4617	+	BspQI	0
1	1	6269	6270	1	55555825	55556589	764	6744	6745	1	55225831	55226595	764	+	BspQI	0
1	1	6270	6271	1	55556589	55558245	1656	6745	6746	1	55226595	55228251	1656	+	BspQI	0
1	1	6271	6272	1	55558245	55566389	8144	6746	6747	1	55228251	55236395	8144	+	BspQI	0
1	1	6272	6273	1	55566389	55569300	2911	6747	6748	1	55236395	55239306	2911	+	BspQI	0
1	1	6273	6274	1	55569300	55573438	4138	6748	6750	2	55239306	55243639	4333	+	BspQI	-195
1	1	6274	6275	1	55573438	55574400	962	6750	6751	1	55243639	55244406	767	+	BspQI	195
1	1	6275	6276	1	55574400	55576470	2070	6751	6752	1	55244406	55246476	2070	+	BspQI	0
1	1	6276	6277	1	55576470	55584864	8394	6752	6753	1	55246476	55254870	8394	+	BspQI	0
1	1	6277	6278	1	55584864	55590795	5931	6753	6754	1	55254870	55260801	5931	+	BspQI	0
1	1	6278	6279	1	55590795	55611653	20858	6754	6755	1	55260801	55281659	20858	+	BspQI	0
1	1	6279	6280	1	55611653	55626489	14836	6755	6756	1	55281659	55296495	14836	+	BspQI	0
1	1	6280	6281	1	55626489	55651375	24886	6756	6757	1	55296495	55321381	24886	+	BspQI	0
1	1	6281	6282	1	55651375	55654669	3294	6757	6758	1	55321381	55324675	3294	+	BspQI	0
1	1	6282	6283	1	55654669	55662050	7381	6758	6760	2	55324675	55332099	7424	+	BspQI	-43
1	1	6283	6284	1	55662050	55678096	16046	6760	6761	1	55332099	55348102	16003	+	BspQI	43
1	1	6284	6285	1	55678096	55688913	10817	6761	6762	1	55348102	55358919	10817	+	BspQI	0
1	1	6285	6286	1	55688913	55690336	1423	6762	6763	1	55358919	55360342	1423	+	BspQI	0
1	1	6286	6287	1	55690336	55729289	38953	6763	6764	1	55360342	55399295	38953	+	BspQI	0
1	1	6287	6288	1	55729289	55730060	771	6764	6765	1	55399295	55400066	771	+	BspQI	0
1	1	6288	6289	1	55730060	55733590	3530	6765	6766	1	55400066	55403596	3530	+	BspQI	0
1	1	6289	6290	1	55733590	55749999	16409	6766	6767	1	55403596	55420005	16409	+	BspQI	0
1	1	6290	6291	1	55749999	55756611	6612	6767	6768	1	55420005	55426617	6612	+	BspQI	0
1	1	6291	6292	1	55756611	55792736	36125	6768	6769	1	55426617	55462742	36125	+	BspQI	0
1	1	6292	6293	1	55792736	55796875	4139	6769	6770	1	55462742	55466881	4139	+	BspQI	0
1	1	6293	6294	1	55796875	55809901	13026	6770	6771	1	55466881	55479907	13026	+	BspQI	0
1	1	6294	6295	1	55809901	55821184	11283	6771	6772	1	55479907	55491190	11283	+	BspQI	0
1	1	6295	6296	1	55821184	55823665	2481	6772	6773	1	55491190	55493671	2481	+	BspQI	0
1	1	6296	6297	1	55823665	55831818	8153	6773	6774	1	55493671	55501824	8153	+	BspQI	0
1	1	6297	6298	1	55831818	55849088	17270	6774	6775	1	55501824	55519094	17270	+	BspQI	0
1	1	6298	6299	1	55849088	55860669	11581	6775	6776	1	55519094	55530675	11581	+	BspQI	0
1	1	6299	6300	1	55860669	55863253	2584	6776	6778	2	55530675	55533267	2592	+	BspQI	-8
1	1	6300	6301	1	55863253	5.58772e+07	13994.5	6778	6780	2	55533267	55547291	14024	+	BspQI	-29.5
1	1	6301	6302	1	5.58772e+07	55881650	4402.5	6780	6781	1	55547291	55551656	4365	+	BspQI	37.5
1	1	6302	6303	1	55881650	55955984	74334	6781	6782	1	55551656	55625990	74334	+	BspQI	0
1	1	6303	6304	1	55955984	55963468	7484	6782	6783	1	55625990	55633474	7484	+	BspQI	0
1	1	6304	6305	1	55963468	55967208	3740	6783	6784	1	55633474	55637214	3740	+	BspQI	0
1	1	6305	6306	1	55967208	55970655	3447	6784	6785	1	55637214	55640661	3447	+	BspQI	0
1	1	6306	6307	1	55970655	55995981	25326	6785	6786	1	55640661	55665987	25326	+	BspQI	0
1	1	6307	6308	1	55995981	56003765	7784	6786	6787	1	55665987	55673771	7784	+	BspQI	0
1	1	6308	6309	1	56003765	56023185	19420	6787	6788	1	55673771	55693191	19420	+	BspQI	0
1	1	6309	6310	1	56023185	56023701	516	6788	6789	1	55693191	55693707	516	+	BspQI	0
1	1	6310	6311	1	56023701	56049826	26125	6789	6790	1	55693707	55719832	26125	+	BspQI	0
1	1	6311	6312	1	56049826	56050597	771	6790	6791	1	55719832	55720603	771	+	BspQI	0
1	1	6312	6313	1	56050597	56072167	21570	6791	6792	1	55720603	55742173	21570	+	BspQI	0
1	1	6313	6314	1	56072167	56081921	9754	6792	6793	1	55742173	55751927	9754	+	BspQI	0
1	1	6314	6315	1	56081921	56088948	7027	6793	6794	1	55751927	55758954	7027	+	BspQI	0
1	1	6315	6316	1	56088948	56092243	3295	6794	6795	1	55758954	55762249	3295	+	BspQI	0
1	1	6316	6317	1	56092243	56108999	16756	6795	6796	1	55762249	55779005	16756	+	BspQI	0
1	1	6317	6318	1	56108999	56125673	16674	6796	6797	1	55779005	55795679	16674	+	BspQI	0
1	1	6318	6319	1	56125673	56148942	23269	6797	6798	1	55795679	55818948	23269	+	BspQI	0
1	1	6319	6320	1	56148942	56160877	11935	6798	6799	1	55818948	55830883	11935	+	BspQI	0
1	1	6320	6321	1	56160877	56182854	21977	6799	6800	1	55830883	55852860	21977	+	BspQI	0
1	1	6321	6322	1	56182854	56201178	18324	6800	6801	1	55852860	55871184	18324	+	BspQI	0
1	1	6322	6323	1	56201178	56216386	15208	6801	6802	1	55871184	55886392	15208	+	BspQI	0
1	1	6323	6324	1	56216386	56236883	20497	6802	6803	1	55886392	55906889	20497	+	BspQI	0
1	1	6324	6325	1	56236883	56261725	24842	6803	6804	1	55906889	55931731	24842	+	BspQI	0
1	1	6325	6326	1	56261725	56270364	8639	6804	6805	1	55931731	55940370	8639	+	BspQI	0
1	1	6326	6327	1	56270364	56276491	6127	6805	6806	1	55940370	55946497	6127	+	BspQI	0
1	1	6327	6328	1	56276491	56277261	770	6806	6807	1	55946497	55947267	770	+	BspQI	0
1	1	6328	6329	1	56277261	56297112	19851	6807	6808	1	55947267	55967118	19851	+	BspQI	0
1	1	6329	6330	1	56297112	56300344	3232	6808	6809	1	55967118	55970350	3232	+	BspQI	0
1	1	6330	6331	1	56300344	56302626	2282	6809	6810	1	55970350	55972486	2136	+	BspQI	146
1	1	6331	6332	1	56302626	56306679	4053	6810	6812	2	55972486	55976562	4076	+	BspQI	-23
1	1	6332	6333	1	56306679	56327268	20589	6812	6814	2	55976562	55997274	20712	+	BspQI	-123
1	1	6333	6334	1	56327268	56331402	4134	6814	6815	1	55997274	56001408	4134	+	BspQI	0
1	1	6334	6335	1	56331402	56336803	5401	6815	6816	1	56001408	56006809	5401	+	BspQI	0
1	1	6335	6336	1	56336803	56350463	13660	6816	6817	1	56006809	56020469	13660	+	BspQI	0
1	1	6336	6337	1	56350463	56354307	3844	6817	6818	1	56020469	56024313	3844	+	BspQI	0
1	1	6337	6338	1	56354307	56360342	6035	6818	6819	1	56024313	56030348	6035	+	BspQI	0
1	1	6338	6339	1	56360342	56366649	6307	6819	6820	1	56030348	56036655	6307	+	BspQI	0
1	1	6339	6340	1	56366649	56376002	9353	6820	6821	1	56036655	56046008	9353	+	BspQI	0
1	1	6340	6341	1	56376002	56381817	5815	6821	6822	1	56046008	56051823	5815	+	BspQI	0
1	1	6341	6342	1	56381817	56383388	1571	6822	6823	1	56051823	56053394	1571	+	BspQI	0
1	1	6342	6343	1	56383388	56409284	25896	6823	6824	1	56053394	56079290	25896	+	BspQI	0
1	1	6343	6344	1	56409284	56410450	1166	6824	6825	1	56079290	56080456	1166	+	BspQI	0
1	1	6344	6345	1	56410450	56411470	1020	6825	6826	1	56080456	56081476	1020	+	BspQI	0
1	1	6345	6346	1	56411470	56417063	5593	6826	6827	1	56081476	56087069	5593	+	BspQI	0
1	1	6346	6347	1	56417063	56425597	8534	6827	6828	1	56087069	56095603	8534	+	BspQI	0
1	1	6347	6348	1	56425597	56461466	35869	6828	6829	1	56095603	56131472	35869	+	BspQI	0
1	1	6348	6349	1	56461466	56462543	1077	6829	6830	1	56131472	56132549	1077	+	BspQI	0
1	1	6349	6350	1	56462543	56465745	3202	6830	6831	1	56132549	56135751	3202	+	BspQI	0
1	1	6350	6351	1	56465745	56472495	6750	6831	6832	1	56135751	56142501	6750	+	BspQI	0
1	1	6351	6352	1	56472495	56481555	9060	6832	6833	1	56142501	56151561	9060	+	BspQI	0
1	1	6352	6353	1	56481555	5.6532e+07	50441.5	6833	6835	2	56151561	56202023	50462	+	BspQI	-20.5
1	1	6353	6354	1	5.6532e+07	56548344	16347.5	6835	6836	1	56202023	56218350	16327	+	BspQI	20.5
1	1	6354	6355	1	56548344	56550944	2600	6836	6837	1	56218350	56220950	2600	+	BspQI	0
1	1	6355	6356	1	56550944	56570739	19795	6837	6838	1	56220950	56240745	19795	+	BspQI	0
1	1	6356	6357	1	56570739	56572889	2150	6838	6839	1	56240745	56242895	2150	+	BspQI	0
1	1	6357	6358	1	56572889	56578733	5844	6839	6840	1	56242895	56248739	5844	+	BspQI	0
1	1	6358	6359	1	56578733	56623733	45000	6840	6841	1	56248739	56293739	45000	+	BspQI	0
1	1	6359	6360	1	56623733	56629927	6194	6841	6842	1	56293739	56299933	6194	+	BspQI	0
1	1	6360	6361	1	56629927	56641303	11376	6842	6843	1	56299933	56311309	11376	+	BspQI	0
1	1	6361	6362	1	56641303	56647952	6649	6843	6844	1	56311309	56317958	6649	+	BspQI	0
1	1	6362	6363	1	56647952	56663623	15671	6844	6845	1	56317958	56333629	15671	+	BspQI	0
1	1	6363	6364	1	56663623	56668518	4895	6845	6846	1	56333629	56338524	4895	+	BspQI	0
1	1	6364	6365	1	56668518	56677040	8522	6846	6847	1	56338524	56347046	8522	+	BspQI	0
1	1	6365	6366	1	56677040	56693271	16231	6847	6848	1	56347046	56363277	16231	+	BspQI	0
1	1	6366	6367	1	56693271	56702053	8782	6848	6850	2	56363277	56372226	8949	+	BspQI	-167
1	1	6367	6368	1	56702053	56705310	3257	6850	6851	1	56372226	56375316	3090	+	BspQI	167
1	1	6368	6369	1	56705310	56712823	7513	6851	6852	1	56375316	56382829	7513	+	BspQI	0
1	1	6369	6370	1	56712823	56714213	1390	6852	6853	1	56382829	56384219	1390	+	BspQI	0
1	1	6370	6371	1	56714213	56722206	7993	6853	6854	1	56384219	56392212	7993	+	BspQI	0
1	1	6371	6372	1	56722206	56730735	8529	6854	6855	1	56392212	56400741	8529	+	BspQI	0
1	1	6372	6373	1	56730735	56735279	4544	6855	6856	1	56400741	56405285	4544	+	BspQI	0
1	1	6373	6374	1	56735279	56741741	6462	6856	6857	1	56405285	56411747	6462	+	BspQI	0
1	1	6374	6375	1	56741741	56771751	30010	6857	6858	1	56411747	56441757	30010	+	BspQI	0
1	1	6375	6376	1	56771751	56774258	2507	6858	6859	1	56441757	56444264	2507	+	BspQI	0
1	1	6376	6377	1	56774258	56775676	1418	6859	6860	1	56444264	56445682	1418	+	BspQI	0
1	1	6377	6378	1	56775676	56789217	13541	6860	6861	1	56445682	56459223	13541	+	BspQI	0
1	1	6378	6379	1	56789217	56792384	3167	6861	6863	2	56459223	56462607	3384	+	BspQI	-217
1	1	6379	6380	1	56792384	56793648	1264	6863	6864	1	56462607	56463654	1047	+	BspQI	217
1	1	6380	6381	1	56793648	56825392	31744	6864	6865	1	56463654	56495398	31744	+	BspQI	0
1	1	6381	6382	1	56825392	56828328	2936	6865	6866	1	56495398	56498334	2936	+	BspQI	0
1	1	6382	6383	1	56828328	56831297	2969	6866	6867	1	56498334	56501303	2969	+	BspQI	0
1	1	6383	6384	1	56831297	56865498	34201	6867	6868	1	56501303	56535504	34201	+	BspQI	0
1	1	6384	6385	1	56865498	56874808	9310	6868	6869	1	56535504	56544814	9310	+	BspQI	0
1	1	6385	6386	1	56874808	56885965	11157	6869	6870	1	56544814	56555971	11157	+	BspQI	0
1	1	6386	6387	1	56885965	56891184	5219	6870	6871	1	56555971	56561190	5219	+	BspQI	0
1	1	6387	6388	1	56891184	56900908	9724	6871	6872	1	56561190	56570914	9724	+	BspQI	0
1	1	6388	6389	1	56900908	56904310	3402	6872	6873	1	56570914	56574316	3402	+	BspQI	0
1	1	6389	6390	1	56904310	56913083	8773	6873	6874	1	56574316	56583089	8773	+	BspQI	0
1	1	6390	6391	1	56913083	56920524	7441	6874	6875	1	56583089	56590530	7441	+	BspQI	0
1	1	6391	6392	1	56920524	56931025	10501	6875	6876	1	56590530	56601031	10501	+	BspQI	0
1	1	6392	6393	1	56931025	56936781	5756	6876	6877	1	56601031	56606787	5756	+	BspQI	0
1	1	6393	6394	1	56936781	56957944	21163	6877	6878	1	56606787	56627950	21163	+	BspQI	0
1	1	6394	6395	1	56957944	56959345	1401	6878	6879	1	56627950	56629351	1401	+	BspQI	0
1	1	6395	6396	1	56959345	56961508	2163	6879	6880	1	56629351	56631514	2163	+	BspQI	0
1	1	6396	6397	1	56961508	56973767	12259	6880	6881	1	56631514	56643773	12259	+	BspQI	0
1	1	6397	6398	1	56973767	56981164	7397	6881	6882	1	56643773	56651170	7397	+	BspQI	0
1	1	6398	6399	1	56981164	56988961	7797	6882	6883	1	56651170	56658967	7797	+	BspQI	0
1	1	6399	6400	1	56988961	57001010	12049	6883	6884	1	56658967	56671016	12049	+	BspQI	0
1	1	6400	6401	1	57001010	57017099	16089	6884	6885	1	56671016	56687105	16089	+	BspQI	0
1	1	6401	6402	1	57017099	57017654	555	6885	6886	1	56687105	56687660	555	+	BspQI	0
1	1	6402	6403	1	57017654	57023346	5692	6886	6887	1	56687660	56693352	5692	+	BspQI	0
1	1	6403	6404	1	57023346	57033517	10171	6887	6888	1	56693352	56703523	10171	+	BspQI	0
1	1	6404	6405	1	57033517	57035683	2166	6888	6889	1	56703523	56705689	2166	+	BspQI	0
1	1	6405	6406	1	57035683	57039296	3613	6889	6890	1	56705689	56709302	3613	+	BspQI	0
1	1	6406	6407	1	57039296	57049731	10435	6890	6891	1	56709302	56719737	10435	+	BspQI	0
1	1	6407	6408	1	57049731	57063180	13449	6891	6892	1	56719737	56733186	13449	+	BspQI	0
1	1	6408	6409	1	57063180	57068215	5035	6892	6893	1	56733186	56738221	5035	+	BspQI	0
1	1	6409	6410	1	57068215	57069651	1436	6893	6894	1	56738221	56739657	1436	+	BspQI	0
1	1	6410	6411	1	57069651	57071501	1850	6894	6895	1	56739657	56741507	1850	+	BspQI	0
1	1	6411	6412	1	57071501	57077332	5831	6895	6896	1	56741507	56747338	5831	+	BspQI	0
1	1	6412	6413	1	57077332	57110626	33294	6896	6897	1	56747338	56780632	33294	+	BspQI	0
1	1	6413	6414	1	57110626	57113502	2876	6897	6898	1	56780632	56783508	2876	+	BspQI	0
1	1	6414	6415	1	57113502	57117829	4327	6898	6899	1	56783508	56787835	4327	+	BspQI	0
1	1	6415	6416	1	57117829	57142406	24577	6899	6900	1	56787835	56812412	24577	+	BspQI	0
1	1	6416	6417	1	57142406	57163924	21518	6900	6901	1	56812412	56833930	21518	+	BspQI	0
1	1	6417	6418	1	57163924	57187290	23366	6901	6902	1	56833930	56857296	23366	+	BspQI	0
1	1	6418	6419	1	57187290	57194310	7020	6902	6903	1	56857296	56864316	7020	+	BspQI	0
1	1	6419	6420	1	57194310	57207721	13411	6903	6904	1	56864316	56877727	13411	+	BspQI	0
1	1	6420	6421	1	57207721	57237593	29872	6904	6905	1	56877727	56907599	29872	+	BspQI	0
1	1	6421	6422	1	57237593	57240191	2598	6905	6906	1	56907599	56910197	2598	+	BspQI	0
1	1	6422	6423	1	57240191	57250308	10117	6906	6907	1	56910197	56920314	10117	+	BspQI	0
1	1	6423	6424	1	57250308	5.72513e+07	1019.5	6907	6909	2	56920314	56921419	1105	+	BspQI	-85.5
1	1	6424	6425	1	5.72513e+07	57286748	35420.5	6909	6911	2	56921419	56956754	35335	+	BspQI	85.5
1	1	6425	6426	1	57286748	57296070	9322	6911	6912	1	56956754	56966076	9322	+	BspQI	0
1	1	6426	6427	1	57296070	57303368	7298	6912	6913	1	56966076	56973374	7298	+	BspQI	0
1	1	6427	6428	1	57303368	57314827	11459	6913	6915	2	56973374	56985045	11671	+	BspQI	-212
1	1	6428	6429	1	57314827	57316157	1330	6915	6916	1	56985045	56986163	1118	+	BspQI	212
1	1	6429	6430	1	57316157	57329829	13672	6916	6917	1	56986163	56999835	13672	+	BspQI	0
1	1	6430	6431	1	57329829	57332627	2798	6917	6918	1	56999835	57002633	2798	+	BspQI	0
1	1	6431	6432	1	57332627	57334819	2192	6918	6919	1	57002633	57004825	2192	+	BspQI	0
1	1	6432	6433	1	57334819	57342864	8045	6919	6920	1	57004825	57012870	8045	+	BspQI	0
1	1	6433	6434	1	57342864	57363175	20311	6920	6921	1	57012870	57033181	20311	+	BspQI	0
1	1	6434	6435	1	57363175	57363945	770	6921	6922	1	57033181	57033951	770	+	BspQI	0
1	1	6435	6436	1	57363945	57383285	19340	6922	6923	1	57033951	57053291	19340	+	BspQI	0
1	1	6436	6437	1	57383285	57423872	40587	6923	6924	1	57053291	57093878	40587	+	BspQI	0
1	1	6437	6438	1	57423872	57428168	4296	6924	6925	1	57093878	57098174	4296	+	BspQI	0
1	1	6438	6439	1	57428168	57435878	7710	6925	6926	1	57098174	57105884	7710	+	BspQI	0
1	1	6439	6440	1	57435878	57446548	10670	6926	6927	1	57105884	57116554	10670	+	BspQI	0
1	1	6440	6441	1	57446548	57447314	766	6927	6928	1	57116554	57117320	766	+	BspQI	0
1	1	6441	6442	1	57447314	57463921	16607	6928	6929	1	57117320	57133927	16607	+	BspQI	0
1	1	6442	6443	1	57463921	57473621	9700	6929	6930	1	57133927	57143627	9700	+	BspQI	0
1	1	6443	6444	1	57473621	57483864	10243	6930	6931	1	57143627	57153870	10243	+	BspQI	0
1	1	6444	6445	1	57483864	57499170	15306	6931	6932	1	57153870	57169176	15306	+	BspQI	0
1	1	6445	6446	1	57499170	57509771	10601	6932	6933	1	57169176	57179777	10601	+	BspQI	0
1	1	6446	6447	1	57509771	57511238	1467	6933	6934	1	57179777	57181244	1467	+	BspQI	0
1	1	6447	6448	1	57511238	57536627	25389	6934	6935	1	57181244	57206633	25389	+	BspQI	0
1	1	6448	6449	1	57536627	57555718	19091	6935	6936	1	57206633	57225724	19091	+	BspQI	0
1	1	6449	6450	1	57555718	57564809	9091	6936	6937	1	57225724	57234815	9091	+	BspQI	0
1	1	6450	6451	1	57564809	57570645	5836	6937	6938	1	57234815	57240651	5836	+	BspQI	0
1	1	6451	6452	1	57570645	57580319	9674	6938	6939	1	57240651	57250325	9674	+	BspQI	0
1	1	6452	6453	1	57580319	5.75863e+07	5988.5	6939	6941	2	57250325	57256439	6114	+	BspQI	-125.5
1	1	6453	6454	1	5.75863e+07	57596487	10179.5	6941	6942	1	57256439	57266493	10054	+	BspQI	125.5
1	1	6454	6455	1	57596487	57614431	17944	6942	6943	1	57266493	57284437	17944	+	BspQI	0
1	1	6455	6456	1	57614431	57617627	3196	6943	6944	1	57284437	57287633	3196	+	BspQI	0
1	1	6456	6457	1	57617627	57620827	3200	6944	6945	1	57287633	57290833	3200	+	BspQI	0
1	1	6457	6458	1	57620827	57622747	1920	6945	6946	1	57290833	57292753	1920	+	BspQI	0
1	1	6458	6459	1	57622747	57627369	4622	6946	6947	1	57292753	57297375	4622	+	BspQI	0
1	1	6459	6460	1	57627369	57628051	682	6947	6948	1	57297375	57298057	682	+	BspQI	0
1	1	6460	6461	1	57628051	57631160	3109	6948	6949	1	57298057	57301166	3109	+	BspQI	0
1	1	6461	6462	1	57631160	57639088	7928	6949	6950	1	57301166	57309094	7928	+	BspQI	0
1	1	6462	6463	1	57639088	57658285	19197	6950	6951	1	57309094	57328291	19197	+	BspQI	0
1	1	6463	6464	1	57658285	57660935	2650	6951	6952	1	57328291	57330941	2650	+	BspQI	0
1	1	6464	6465	1	57660935	57661703	768	6952	6953	1	57330941	57331709	768	+	BspQI	0
1	1	6465	6466	1	57661703	57672468	10765	6953	6954	1	57331709	57342474	10765	+	BspQI	0
1	1	6466	6467	1	57672468	57673890	1422	6954	6955	1	57342474	57343896	1422	+	BspQI	0
1	1	6467	6468	1	57673890	57674843	953	6955	6956	1	57343896	57344849	953	+	BspQI	0
1	1	6468	6469	1	57674843	57678166	3323	6956	6957	1	57344849	57348172	3323	+	BspQI	0
1	1	6469	6470	1	57678166	57697125	18959	6957	6958	1	57348172	57367131	18959	+	BspQI	0
1	1	6470	6471	1	57697125	57698522	1397	6958	6959	1	57367131	57368528	1397	+	BspQI	0
1	1	6471	6472	1	57698522	57700177	1655	6959	6960	1	57368528	57370183	1655	+	BspQI	0
1	1	6472	6473	1	57700177	57715849	15672	6960	6961	1	57370183	57385855	15672	+	BspQI	0
1	1	6473	6474	1	57715849	57720331	4482	6961	6962	1	57385855	57390337	4482	+	BspQI	0
1	1	6474	6475	1	57720331	57722677	2346	6962	6963	1	57390337	57392683	2346	+	BspQI	0
1	1	6475	6476	1	57722677	57727717	5040	6963	6964	1	57392683	57397723	5040	+	BspQI	0
1	1	6476	6477	1	57727717	57768475	40758	6964	6965	1	57397723	57438481	40758	+	BspQI	0
1	1	6477	6478	1	57768475	57782579	14104	6965	6966	1	57438481	57452585	14104	+	BspQI	0
1	1	6478	6479	1	57782579	57785394	2815	6966	6967	1	57452585	57455400	2815	+	BspQI	0
1	1	6479	6480	1	57785394	57802001	16607	6967	6968	1	57455400	57472007	16607	+	BspQI	0
1	1	6480	6481	1	57802001	57808775	6774	6968	6969	1	57472007	57478781	6774	+	BspQI	0
1	1	6481	6482	1	57808775	57842983	34208	6969	6970	1	57478781	57512989	34208	+	BspQI	0
1	1	6482	6483	1	57842983	57853512	10529	6970	6971	1	57512989	57523518	10529	+	BspQI	0
1	1	6483	6484	1	57853512	57858777	5265	6971	6972	1	57523518	57528783	5265	+	BspQI	0
1	1	6484	6485	1	57858777	57898014	39237	6972	6973	1	57528783	57568020	39237	+	BspQI	0
1	1	6485	6486	1	57898014	57929177	31163	6973	6974	1	57568020	57599183	31163	+	BspQI	0
1	1	6486	6487	1	57929177	57931678	2501	6974	6975	1	57599183	57601684	2501	+	BspQI	0
1	1	6487	6488	1	57931678	57932401	723	6975	6976	1	57601684	57602407	723	+	BspQI	0
1	1	6488	6489	1	57932401	57932923	522	6976	6977	1	57602407	57602929	522	+	BspQI	0
1	1	6489	6490	1	57932923	57947529	14606	6977	6978	1	57602929	57617535	14606	+	BspQI	0
1	1	6490	6491	1	57947529	57948299	770	6978	6979	1	57617535	57618305	770	+	BspQI	0
1	1	6491	6492	1	57948299	57952580	4281	6979	6980	1	57618305	57622586	4281	+	BspQI	0
1	1	6492	6493	1	57952580	57969303	16723	6980	6981	1	57622586	57639309	16723	+	BspQI	0
1	1	6493	6494	1	57969303	57972008	2705	6981	6982	1	57639309	57642014	2705	+	BspQI	0
1	1	6494	6495	1	57972008	58000235	28227	6982	6983	1	57642014	57670241	28227	+	BspQI	0
1	1	6495	6496	1	58000235	58021899	21664	6983	6984	1	57670241	57691905	21664	+	BspQI	0
1	1	6496	6497	1	58021899	58025220	3321	6984	6985	1	57691905	57695226	3321	+	BspQI	0
1	1	6497	6498	1	58025220	58049162	23942	6985	6986	1	57695226	57719168	23942	+	BspQI	0
1	1	6498	6499	1	58049162	58055152	5990	6986	6987	1	57719168	57725158	5990	+	BspQI	0
1	1	6499	6500	1	58055152	58091319	36167	6987	6988	1	57725158	57761325	36167	+	BspQI	0
1	1	6500	6501	1	58091319	58095793	4474	6988	6989	1	57761325	57765799	4474	+	BspQI	0
1	1	6501	6502	1	58095793	58100938	5145	6989	6990	1	57765799	57770944	5145	+	BspQI	0
1	1	6502	6503	1	58100938	58104303	3365	6990	6991	1	57770944	57774309	3365	+	BspQI	0
1	1	6503	6504	1	58104303	5.81399e+07	35629.5	6991	6993	2	57774309	57810149	35840	+	BspQI	-210.5
1	1	6504	6505	1	5.81399e+07	5.81427e+07	2749	6993	6995	2	57810149	57812900	2751	+	BspQI	-2
1	1	6505	6506	1	5.81427e+07	58174110	31428.5	6995	6997	2	57812900	57844271	31371	+	BspQI	57.5
1	1	6506	6507	1	58174110	58179296	5186	6997	6998	1	57844271	57849302	5031	+	BspQI	155
1	1	6507	6508	1	58179296	58180037	741	6998	6999	1	57849302	57850043	741	+	BspQI	0
1	1	6508	6509	1	58180037	58191169	11132	6999	7000	1	57850043	57861175	11132	+	BspQI	0
1	1	6509	6510	1	58191169	58206329	15160	7000	7001	1	57861175	57876335	15160	+	BspQI	0
1	1	6510	6511	1	58206329	58233954	27625	7001	7002	1	57876335	57903960	27625	+	BspQI	0
1	1	6511	6512	1	58233954	58243677	9723	7002	7003	1	57903960	57913683	9723	+	BspQI	0
1	1	6512	6513	1	58243677	58255579	11902	7003	7004	1	57913683	57925585	11902	+	BspQI	0
1	1	6513	6514	1	58255579	58258416	2837	7004	7005	1	57925585	57928422	2837	+	BspQI	0
1	1	6514	6515	1	58258416	58263174	4758	7005	7006	1	57928422	57933180	4758	+	BspQI	0
1	1	6515	6516	1	58263174	58281497	18323	7006	7007	1	57933180	57951503	18323	+	BspQI	0
1	1	6516	6517	1	58281497	58320355	38858	7007	7008	1	57951503	57990361	38858	+	BspQI	0
1	1	6517	6518	1	58320355	58330086	9731	7008	7009	1	57990361	58000092	9731	+	BspQI	0
1	1	6518	6519	1	58330086	58343222	13136	7009	7010	1	58000092	58013228	13136	+	BspQI	0
1	1	6519	6520	1	58343222	58362384	19162	7010	7011	1	58013228	58032390	19162	+	BspQI	0
1	1	6520	6521	1	58362384	58365835	3451	7011	7012	1	58032390	58035841	3451	+	BspQI	0
1	1	6521	6522	1	58365835	58368777	2942	7012	7013	1	58035841	58038783	2942	+	BspQI	0
1	1	6522	6523	1	58368777	58370109	1332	7013	7014	1	58038783	58040115	1332	+	BspQI	0
1	1	6523	6524	1	58370109	58387104	16995	7014	7015	1	58040115	58057110	16995	+	BspQI	0
1	1	6524	6525	1	58387104	58395962	8858	7015	7016	1	58057110	58065968	8858	+	BspQI	0
1	1	6525	6526	1	58395962	58419817	23855	7016	7017	1	58065968	58089823	23855	+	BspQI	0
1	1	6526	6527	1	58419817	58445233	25416	7017	7018	1	58089823	58115239	25416	+	BspQI	0
1	1	6527	6528	1	58445233	58461903	16670	7018	7019	1	58115239	58131909	16670	+	BspQI	0
1	1	6528	6529	1	58461903	5.8474e+07	12104.5	7019	7021	2	58131909	58144030	12121	+	BspQI	-16.5
1	1	6529	6530	1	5.8474e+07	58492069	18061.5	7021	7022	1	58144030	58162075	18045	+	BspQI	16.5
1	1	6530	6531	1	58492069	58498718	6649	7022	7023	1	58162075	58168724	6649	+	BspQI	0
1	1	6531	6532	1	58498718	58507887	9169	7023	7024	1	58168724	58177893	9169	+	BspQI	0
1	1	6532	6533	1	58507887	58516569	8682	7024	7025	1	58177893	58186575	8682	+	BspQI	0
1	1	6533	6534	1	58516569	58527889	11320	7025	7026	1	58186575	58197895	11320	+	BspQI	0
1	1	6534	6535	1	58527889	58528411	522	7026	7027	1	58197895	58198417	522	+	BspQI	0
1	1	6535	6536	1	58528411	58567727	39316	7027	7028	1	58198417	58237733	39316	+	BspQI	0
1	1	6536	6537	1	58567727	58574198	6471	7028	7029	1	58237733	58244204	6471	+	BspQI	0
1	1	6537	6538	1	58574198	58580566	6368	7029	7030	1	58244204	58250572	6368	+	BspQI	0
1	1	6538	6539	1	58580566	58581890	1324	7030	7031	1	58250572	58251896	1324	+	BspQI	0
1	1	6539	6540	1	58581890	58599351	17461	7031	7032	1	58251896	58269357	17461	+	BspQI	0
1	1	6540	6541	1	58599351	58606097	6746	7032	7033	1	58269357	58276103	6746	+	BspQI	0
1	1	6541	6542	1	58606097	58609447	3350	7033	7034	1	58276103	58279453	3350	+	BspQI	0
1	1	6542	6543	1	58609447	58614683	5236	7034	7035	1	58279453	58284689	5236	+	BspQI	0
1	1	6543	6544	1	58614683	58640597	25914	7035	7036	1	58284689	58310603	25914	+	BspQI	0
1	1	6544	6545	1	58640597	58673169	32572	7036	7037	1	58310603	58343175	32572	+	BspQI	0
1	1	6545	6546	1	58673169	58674342	1173	7037	7038	1	58343175	58344348	1173	+	BspQI	0
1	1	6546	6547	1	58674342	58690959	16617	7038	7039	1	58344348	58360965	16617	+	BspQI	0
1	1	6547	6548	1	58690959	58705570	14611	7039	7040	1	58360965	58375576	14611	+	BspQI	0
1	1	6548	6549	1	58705570	58722063	16493	7040	7041	1	58375576	58392069	16493	+	BspQI	0
1	1	6549	6550	1	58722063	58734590	12527	7041	7042	1	58392069	58404596	12527	+	BspQI	0
1	1	6550	6551	1	58734590	58736132	1542	7042	7043	1	58404596	58406138	1542	+	BspQI	0
1	1	6551	6552	1	58736132	58754482	18350	7043	7044	1	58406138	58424488	18350	+	BspQI	0
1	1	6552	6553	1	58754482	58766521	12039	7044	7045	1	58424488	58436527	12039	+	BspQI	0
1	1	6553	6554	1	58766521	58774385	7864	7045	7046	1	58436527	58444391	7864	+	BspQI	0
1	1	6554	6555	1	58774385	58776404	2019	7046	7047	1	58444391	58446410	2019	+	BspQI	0
1	1	6555	6556	1	58776404	58793214	16810	7047	7048	1	58446410	58463220	16810	+	BspQI	0
1	1	6556	6557	1	58793214	58801842	8628	7048	7049	1	58463220	58471848	8628	+	BspQI	0
1	1	6557	6558	1	58801842	58806124	4282	7049	7050	1	58471848	58476130	4282	+	BspQI	0
1	1	6558	6559	1	58806124	58808087	1963	7050	7051	1	58476130	58478093	1963	+	BspQI	0
1	1	6559	6560	1	58808087	58819746	11659	7051	7052	1	58478093	58489752	11659	+	BspQI	0
1	1	6560	6561	1	58819746	58851819	32073	7052	7053	1	58489752	58521825	32073	+	BspQI	0
1	1	6561	6562	1	58851819	58855819	4000	7053	7054	1	58521825	58525825	4000	+	BspQI	0
1	1	6562	6563	1	58855819	58883736	27917	7054	7055	1	58525825	58553742	27917	+	BspQI	0
1	1	6563	6564	1	58883736	58893508	9772	7055	7056	1	58553742	58563514	9772	+	BspQI	0
1	1	6564	6565	1	58893508	58896473	2965	7056	7058	2	58563514	58566487	2973	+	BspQI	-8
1	1	6565	6566	1	58896473	58903439	6966	7058	7059	1	58566487	58573445	6958	+	BspQI	8
1	1	6566	6567	1	58903439	58904105	666	7059	7060	1	58573445	58574111	666	+	BspQI	0
1	1	6567	6568	1	58904105	58905940	1835	7060	7061	1	58574111	58575946	1835	+	BspQI	0
1	1	6568	6569	1	58905940	58906932	992	7061	7062	1	58575946	58576938	992	+	BspQI	0
1	1	6569	6570	1	58906932	58928405	21473	7062	7063	1	58576938	58598411	21473	+	BspQI	0
1	1	6570	6571	1	58928405	58948025	19620	7063	7064	1	58598411	58618031	19620	+	BspQI	0
1	1	6571	6572	1	58948025	58955689	7664	7064	7065	1	58618031	58625695	7664	+	BspQI	0
1	1	6572	6573	1	58955689	58977798	22109	7065	7066	1	58625695	58647804	22109	+	BspQI	0
1	1	6573	6574	1	58977798	58981428	3630	7066	7067	1	58647804	58651434	3630	+	BspQI	0
1	1	6574	6575	1	58981428	58986170	4742	7067	7068	1	58651434	58656176	4742	+	BspQI	0
1	1	6575	6576	1	58986170	59000865	14695	7068	7069	1	58656176	58670871	14695	+	BspQI	0
1	1	6576	6577	1	59000865	59025208	24343	7069	7070	1	58670871	58695214	24343	+	BspQI	0
1	1	6577	6578	1	59025208	59038361	13153	7070	7071	1	58695214	58708367	13153	+	BspQI	0
1	1	6578	6579	1	59038361	59044568	6207	7071	7072	1	58708367	58714574	6207	+	BspQI	0
1	1	6579	6580	1	59044568	59045317	749	7072	7073	1	58714574	58715323	749	+	BspQI	0
1	1	6580	6581	1	59045317	59047491	2174	7073	7074	1	58715323	58717497	2174	+	BspQI	0
1	1	6581	6582	1	59047491	59050666	3175	7074	7075	1	58717497	58720672	3175	+	BspQI	0
1	1	6582	6583	1	59050666	59051853	1187	7075	7076	1	58720672	58721859	1187	+	BspQI	0
1	1	6583	6584	1	59051853	59056824	4971	7076	7077	1	58721859	58726830	4971	+	BspQI	0
1	1	6584	6585	1	59056824	59064504	7680	7077	7078	1	58726830	58734510	7680	+	BspQI	0
1	1	6585	6586	1	59064504	59094134	29630	7078	7079	1	58734510	58764140	29630	+	BspQI	0
1	1	6586	6587	1	59094134	59095673	1539	7079	7080	1	58764140	58765679	1539	+	BspQI	0
1	1	6587	6588	1	59095673	59103756	8083	7080	7081	1	58765679	58773762	8083	+	BspQI	0
1	1	6588	6589	1	59103756	59121261	17505	7081	7082	1	58773762	58791267	17505	+	BspQI	0
1	1	6589	6590	1	59121261	59134499	13238	7082	7083	1	58791267	58804505	13238	+	BspQI	0
1	1	6590	6591	1	59134499	59136185	1686	7083	7084	1	58804505	58806191	1686	+	BspQI	0
1	1	6591	6592	1	59136185	59149567	13382	7084	7085	1	58806191	58819573	13382	+	BspQI	0
1	1	6592	6593	1	59149567	59151135	1568	7085	7086	1	58819573	58821141	1568	+	BspQI	0
1	1	6593	6594	1	59151135	59159436	8301	7086	7087	1	58821141	58829442	8301	+	BspQI	0
1	1	6594	6595	1	59159436	59161595	2159	7087	7088	1	58829442	58831601	2159	+	BspQI	0
1	1	6595	6596	1	59161595	59165539	3944	7088	7089	1	58831601	58835545	3944	+	BspQI	0
1	1	6596	6597	1	59165539	59168453	2914	7089	7090	1	58835545	58838459	2914	+	BspQI	0
1	1	6597	6598	1	59168453	59169986	1533	7090	7091	1	58838459	58839992	1533	+	BspQI	0
1	1	6598	6599	1	59169986	59172241	2255	7091	7092	1	58839992	58842247	2255	+	BspQI	0
1	1	6599	6600	1	59172241	59180842	8601	7092	7093	1	58842247	58850848	8601	+	BspQI	0
1	1	6600	6601	1	59180842	59188682	7840	7093	7094	1	58850848	58858688	7840	+	BspQI	0
1	1	6601	6602	1	59188682	59206939	18257	7094	7095	1	58858688	58876945	18257	+	BspQI	0
1	1	6602	6603	1	59206939	59244521	37582	7095	7096	1	58876945	58914527	37582	+	BspQI	0
1	1	6603	6604	1	59244521	59247861	3340	7096	7097	1	58914527	58917867	3340	+	BspQI	0
1	1	6604	6605	1	59247861	59267456	19595	7097	7098	1	58917867	58937462	19595	+	BspQI	0
1	1	6605	6606	1	59267456	59280815	13359	7098	7099	1	58937462	58950821	13359	+	BspQI	0
1	1	6606	6607	1	59280815	59305373	24558	7099	7100	1	58950821	58975379	24558	+	BspQI	0
1	1	6607	6608	1	59305373	59310526	5153	7100	7101	1	58975379	58980532	5153	+	BspQI	0
1	1	6608	6609	1	59310526	59322767	12241	7101	7102	1	58980532	58992773	12241	+	BspQI	0
1	1	6609	6610	1	59322767	59339908	17141	7102	7103	1	58992773	59009914	17141	+	BspQI	0
1	1	6610	6611	1	59339908	59349376	9468	7103	7104	1	59009914	59019382	9468	+	BspQI	0
1	1	6611	6612	1	59349376	59355905	6529	7104	7105	1	59019382	59025911	6529	+	BspQI	0
1	1	6612	6613	1	59355905	59381418	25513	7105	7106	1	59025911	59051424	25513	+	BspQI	0
1	1	6613	6614	1	59381418	59397710	16292	7106	7107	1	59051424	59067716	16292	+	BspQI	0
1	1	6614	6615	1	59397710	59412837	15127	7107	7108	1	59067716	59082843	15127	+	BspQI	0
1	1	6615	6616	1	59412837	59419060	6223	7108	7109	1	59082843	59089066	6223	+	BspQI	0
1	1	6616	6617	1	59419060	59426770	7710	7109	7110	1	59089066	59096776	7710	+	BspQI	0
1	1	6617	6618	1	59426770	59436691	9921	7110	7111	1	59096776	59106697	9921	+	BspQI	0
1	1	6618	6619	1	59436691	59447476	10785	7111	7112	1	59106697	59117482	10785	+	BspQI	0
1	1	6619	6620	1	59447476	59459437	11961	7112	7113	1	59117482	59129443	11961	+	BspQI	0
1	1	6620	6621	1	59459437	59460773	1336	7113	7114	1	59129443	59130779	1336	+	BspQI	0
1	1	6621	6622	1	59460773	59478235	17462	7114	7115	1	59130779	59148241	17462	+	BspQI	0
1	1	6622	6623	1	59478235	59484578	6343	7115	7116	1	59148241	59154584	6343	+	BspQI	0
1	1	6623	6624	1	59484578	59486822	2244	7116	7117	1	59154584	59156828	2244	+	BspQI	0
1	1	6624	6625	1	59486822	59487379	557	7117	7118	1	59156828	59157385	557	+	BspQI	0
1	1	6625	6626	1	59487379	59490600	3221	7118	7119	1	59157385	59160606	3221	+	BspQI	0
1	1	6626	6627	1	59490600	59491700	1100	7119	7120	1	59160606	59161706	1100	+	BspQI	0
1	1	6627	6628	1	59491700	59495730	4030	7120	7121	1	59161706	59165736	4030	+	BspQI	0
1	1	6628	6629	1	59495730	59505422	9692	7121	7122	1	59165736	59175428	9692	+	BspQI	0
1	1	6629	6630	1	59505422	59514376	8954	7122	7123	1	59175428	59184382	8954	+	BspQI	0
1	1	6630	6631	1	59514376	59517810	3434	7123	7124	1	59184382	59187816	3434	+	BspQI	0
1	1	6631	6632	1	59517810	59521388	3578	7124	7125	1	59187816	59191394	3578	+	BspQI	0
1	1	6632	6633	1	59521388	59522711	1323	7125	7126	1	59191394	59192717	1323	+	BspQI	0
1	1	6633	6634	1	59522711	59534828	12117	7126	7127	1	59192717	59204834	12117	+	BspQI	0
1	1	6634	6635	1	59534828	59538296	3468	7127	7128	1	59204834	59208302	3468	+	BspQI	0
1	1	6635	6636	1	59538296	59540274	1978	7128	7129	1	59208302	59210280	1978	+	BspQI	0
1	1	6636	6637	1	59540274	59541034	760	7129	7130	1	59210280	59211040	760	+	BspQI	0
1	1	6637	6638	1	59541034	59547566	6532	7130	7131	1	59211040	59217572	6532	+	BspQI	0
1	1	6638	6639	1	59547566	59563031	15465	7131	7132	1	59217572	59233037	15465	+	BspQI	0
1	1	6639	6640	1	59563031	59568307	5276	7132	7133	1	59233037	59238313	5276	+	BspQI	0
1	1	6640	6641	1	59568307	59582877	14570	7133	7134	1	59238313	59252883	14570	+	BspQI	0
1	1	6641	6642	1	59582877	59601716	18839	7134	7135	1	59252883	59271722	18839	+	BspQI	0
1	1	6642	6643	1	59601716	59610434	8718	7135	7136	1	59271722	59280440	8718	+	BspQI	0
1	1	6643	6644	1	59610434	59618961	8527	7136	7137	1	59280440	59288967	8527	+	BspQI	0
1	1	6644	6645	1	59618961	59627777	8816	7137	7138	1	59288967	59297783	8816	+	BspQI	0
1	1	6645	6646	1	59627777	59629829	2052	7138	7139	1	59297783	59299835	2052	+	BspQI	0
1	1	6646	6647	1	59629829	59650191	20362	7139	7140	1	59299835	59320197	20362	+	BspQI	0
1	1	6647	6648	1	59650191	59663209	13018	7140	7141	1	59320197	59333215	13018	+	BspQI	0
1	1	6648	6649	1	59663209	59671333	8124	7141	7142	1	59333215	59341339	8124	+	BspQI	0
1	1	6649	6650	1	59671333	59692868	21535	7142	7143	1	59341339	59362874	21535	+	BspQI	0
1	1	6650	6651	1	59692868	59705548	12680	7143	7144	1	59362874	59375554	12680	+	BspQI	0
1	1	6651	6652	1	59705548	59732223	26675	7144	7145	1	59375554	59402229	26675	+	BspQI	0
1	1	6652	6653	1	59732223	59734177	1954	7145	7146	1	59402229	59404183	1954	+	BspQI	0
1	1	6653	6654	1	59734177	59756554	22377	7146	7147	1	59404183	59426560	22377	+	BspQI	0
1	1	6654	6655	1	59756554	59784420	27866	7147	7148	1	59426560	59454426	27866	+	BspQI	0
1	1	6655	6656	1	59784420	59787785	3365	7148	7149	1	59454426	59457791	3365	+	BspQI	0
1	1	6656	6657	1	59787785	59789671	1886	7149	7150	1	59457791	59459677	1886	+	BspQI	0
1	1	6657	6658	1	59789671	59800658	10987	7150	7151	1	59459677	59470664	10987	+	BspQI	0
1	1	6658	6659	1	59800658	59804593	3935	7151	7152	1	59470664	59474599	3935	+	BspQI	0
1	1	6659	6660	1	59804593	59806868	2275	7152	7153	1	59474599	59476874	2275	+	BspQI	0
1	1	6660	6661	1	59806868	59808516	1648	7153	7154	1	59476874	59478522	1648	+	BspQI	0
1	1	6661	6662	1	59808516	59831779	23263	7154	7155	1	59478522	59501785	23263	+	BspQI	0
1	1	6662	6663	1	59831779	59836156	4377	7155	7156	1	59501785	59506162	4377	+	BspQI	0
1	1	6663	6664	1	59836156	59841194	5038	7156	7157	1	59506162	59511200	5038	+	BspQI	0
1	1	6664	6665	1	59841194	59845696	4502	7157	7158	1	59511200	59515702	4502	+	BspQI	0
1	1	6665	6666	1	59845696	59856094	10398	7158	7159	1	59515702	59526100	10398	+	BspQI	0
1	1	6666	6667	1	59856094	59872660	16566	7159	7160	1	59526100	59542666	16566	+	BspQI	0
1	1	6667	6668	1	59872660	59909703	37043	7160	7161	1	59542666	59579709	37043	+	BspQI	0
1	1	6668	6669	1	59909703	59913026	3323	7161	7162	1	59579709	59583032	3323	+	BspQI	0
1	1	6669	6670	1	59913026	59913729	703	7162	7163	1	59583032	59583735	703	+	BspQI	0
1	1	6670	6671	1	59913729	59920527	6798	7163	7164	1	59583735	59590533	6798	+	BspQI	0
1	1	6671	6672	1	59920527	59923838	3311	7164	7165	1	59590533	59593844	3311	+	BspQI	0
1	1	6672	6673	1	59923838	59929235	5397	7165	7166	1	59593844	59599241	5397	+	BspQI	0
1	1	6673	6674	1	59929235	59973661	44426	7166	7167	1	59599241	59643667	44426	+	BspQI	0
1	1	6674	6675	1	59973661	59974428	767	7167	7168	1	59643667	59644434	767	+	BspQI	0
1	1	6675	6676	1	59974428	59991110	16682	7168	7169	1	59644434	59661116	16682	+	BspQI	0
1	1	6676	6677	1	59991110	59994593	3483	7169	7170	1	59661116	59664599	3483	+	BspQI	0
1	1	6677	6678	1	59994593	60003819	9226	7170	7171	1	59664599	59673825	9226	+	BspQI	0
1	1	6678	6679	1	60003819	60010823	7004	7171	7172	1	59673825	59680829	7004	+	BspQI	0
1	1	6679	6680	1	60010823	60022635	11812	7172	7173	1	59680829	59692641	11812	+	BspQI	0
1	1	6680	6681	1	60022635	60026330	3695	7173	7174	1	59692641	59696336	3695	+	BspQI	0
1	1	6681	6682	1	60026330	60039342	13012	7174	7175	1	59696336	59709348	13012	+	BspQI	0
1	1	6682	6683	1	60039342	60053722	14380	7175	7176	1	59709348	59723728	14380	+	BspQI	0
1	1	6683	6684	1	60053722	60067052	13330	7176	7177	1	59723728	59737058	13330	+	BspQI	0
1	1	6684	6685	1	60067052	60068937	1885	7177	7178	1	59737058	59738943	1885	+	BspQI	0
1	1	6685	6686	1	60068937	60071180	2243	7178	7179	1	59738943	59741186	2243	+	BspQI	0
1	1	6686	6687	1	60071180	60086559	15379	7179	7180	1	59741186	59756565	15379	+	BspQI	0
1	1	6687	6688	1	60086559	60106527	19968	7180	7181	1	59756565	59776533	19968	+	BspQI	0
1	1	6688	6689	1	60106527	60116890	10363	7181	7182	1	59776533	59786896	10363	+	BspQI	0
1	1	6689	6690	1	60116890	60131825	14935	7182	7183	1	59786896	59801831	14935	+	BspQI	0
1	1	6690	6691	1	60131825	60138487	6662	7183	7184	1	59801831	59808493	6662	+	BspQI	0
1	1	6691	6692	1	60138487	60153695	15208	7184	7185	1	59808493	59823701	15208	+	BspQI	0
1	1	6692	6693	1	60153695	60163362	9667	7185	7186	1	59823701	59833368	9667	+	BspQI	0
1	1	6693	6694	1	60163362	60167623	4261	7186	7187	1	59833368	59837629	4261	+	BspQI	0
1	1	6694	6695	1	60167623	60181978	14355	7187	7188	1	59837629	59851984	14355	+	BspQI	0
1	1	6695	6696	1	60181978	60215357	33379	7188	7189	1	59851984	59885363	33379	+	BspQI	0
1	1	6696	6697	1	60215357	60217044	1687	7189	7190	1	59885363	59887050	1687	+	BspQI	0
1	1	6697	6698	1	60217044	60225493	8449	7190	7191	1	59887050	59895499	8449	+	BspQI	0
1	1	6698	6699	1	60225493	60226197	704	7191	7192	1	59895499	59896203	704	+	BspQI	0
1	1	6699	6700	1	60226197	60230369	4172	7192	7193	1	59896203	59900375	4172	+	BspQI	0
1	1	6700	6701	1	60230369	60231019	650	7193	7194	1	59900375	59901025	650	+	BspQI	0
1	1	6701	6702	1	60231019	60232406	1387	7194	7195	1	59901025	59902412	1387	+	BspQI	0
1	1	6702	6703	1	60232406	60256546	24140	7195	7196	1	59902412	59926552	24140	+	BspQI	0
1	1	6703	6704	1	60256546	60265898	9352	7196	7197	1	59926552	59935904	9352	+	BspQI	0
1	1	6704	6705	1	60265898	60270711	4813	7197	7198	1	59935904	59940717	4813	+	BspQI	0
1	1	6705	6706	1	60270711	60271466	755	7198	7199	1	59940717	59941472	755	+	BspQI	0
1	1	6706	6707	1	60271466	60279507	8041	7199	7200	1	59941472	59949513	8041	+	BspQI	0
1	1	6707	6708	1	60279507	60292717	13210	7200	7201	1	59949513	59962723	13210	+	BspQI	0
1	1	6708	6709	1	60292717	60303719	11002	7201	7202	1	59962723	59973725	11002	+	BspQI	0
1	1	6709	6710	1	60303719	60329977	26258	7202	7203	1	59973725	59999983	26258	+	BspQI	0
1	1	6710	6711	1	60329977	60334927	4950	7203	7204	1	59999983	60004933	4950	+	BspQI	0
1	1	6711	6712	1	60334927	60335832	905	7204	7205	1	60004933	60005838	905	+	BspQI	0
1	1	6712	6713	1	60335832	60354157	18325	7205	7206	1	60005838	60024163	18325	+	BspQI	0
1	1	6713	6714	1	60354157	60354915	758	7206	7207	1	60024163	60024921	758	+	BspQI	0
1	1	6714	6715	1	60354915	60389789	34874	7207	7208	1	60024921	60059795	34874	+	BspQI	0
1	1	6715	6716	1	60389789	60400614	10825	7208	7209	1	60059795	60070620	10825	+	BspQI	0
1	1	6716	6717	1	60400614	60419830	19216	7209	7210	1	60070620	60089836	19216	+	BspQI	0
1	1	6717	6718	1	60419830	60437479	17649	7210	7211	1	60089836	60107485	17649	+	BspQI	0
1	1	6718	6719	1	60437479	60445344	7865	7211	7212	1	60107485	60115350	7865	+	BspQI	0
1	1	6719	6720	1	60445344	60446111	767	7212	7213	1	60115350	60116117	767	+	BspQI	0
1	1	6720	6721	1	60446111	60454174	8063	7213	7214	1	60116117	60124180	8063	+	BspQI	0
1	1	6721	6722	1	60454174	60464804	10630	7214	7215	1	60124180	60134810	10630	+	BspQI	0
1	1	6722	6723	1	60464804	60515142	50338	7215	7216	1	60134810	60185148	50338	+	BspQI	0
1	1	6723	6724	1	60515142	60543961	28819	7216	7217	1	60185148	60213967	28819	+	BspQI	0
1	1	6724	6725	1	60543961	60554571	10610	7217	7218	1	60213967	60224577	10610	+	BspQI	0
1	1	6725	6726	1	60554571	60561080	6509	7218	7219	1	60224577	60231086	6509	+	BspQI	0
1	1	6726	6727	1	60561080	60561923	843	7219	7220	1	60231086	60231929	843	+	BspQI	0
1	1	6727	6728	1	60561923	60569924	8001	7220	7221	1	60231929	60239930	8001	+	BspQI	0
1	1	6728	6729	1	60569924	60577428	7504	7221	7222	1	60239930	60247434	7504	+	BspQI	0
1	1	6729	6730	1	60577428	60579851	2423	7222	7223	1	60247434	60249857	2423	+	BspQI	0
1	1	6730	6731	1	60579851	60601223	21372	7223	7224	1	60249857	60271229	21372	+	BspQI	0
1	1	6731	6732	1	60601223	60607656	6433	7224	7225	1	60271229	60277662	6433	+	BspQI	0
1	1	6732	6733	1	60607656	60610102	2446	7225	7226	1	60277662	60280108	2446	+	BspQI	0
1	1	6733	6734	1	60610102	60619516	9414	7226	7227	1	60280108	60289522	9414	+	BspQI	0
1	1	6734	6735	1	60619516	60633162	13646	7227	7228	1	60289522	60303168	13646	+	BspQI	0
1	1	6735	6736	1	60633162	60640689	7527	7228	7229	1	60303168	60310695	7527	+	BspQI	0
1	1	6736	6737	1	60640689	60647508	6819	7229	7230	1	60310695	60317514	6819	+	BspQI	0
1	1	6737	6738	1	60647508	60650460	2952	7230	7231	1	60317514	60320466	2952	+	BspQI	0
1	1	6738	6739	1	60650460	60670493	20033	7231	7232	1	60320466	60340499	20033	+	BspQI	0
1	1	6739	6740	1	60670493	60675933	5440	7232	7233	1	60340499	60345939	5440	+	BspQI	0
1	1	6740	6741	1	60675933	60679254	3321	7233	7234	1	60345939	60349260	3321	+	BspQI	0
1	1	6741	6742	1	60679254	60697316	18062	7234	7235	1	60349260	60367322	18062	+	BspQI	0
1	1	6742	6743	1	60697316	60715476	18160	7235	7236	1	60367322	60385482	18160	+	BspQI	0
1	1	6743	6744	1	60715476	60723515	8039	7236	7237	1	60385482	60393521	8039	+	BspQI	0
1	1	6744	6745	1	60723515	60727606	4091	7237	7238	1	60393521	60397612	4091	+	BspQI	0
1	1	6745	6746	1	60727606	60728999	1393	7238	7239	1	60397612	60399005	1393	+	BspQI	0
1	1	6746	6747	1	60728999	60738974	9975	7239	7240	1	60399005	60408980	9975	+	BspQI	0
1	1	6747	6748	1	60738974	60745660	6686	7240	7241	1	60408980	60415666	6686	+	BspQI	0
1	1	6748	6749	1	60745660	60753085	7425	7241	7242	1	60415666	60423091	7425	+	BspQI	0
1	1	6749	6750	1	60753085	60754628	1543	7242	7243	1	60423091	60424634	1543	+	BspQI	0
1	1	6750	6751	1	60754628	60760593	5965	7243	7244	1	60424634	60430599	5965	+	BspQI	0
1	1	6751	6752	1	60760593	60764175	3582	7244	7245	1	60430599	60434181	3582	+	BspQI	0
1	1	6752	6753	1	60764175	60774829	10654	7245	7246	1	60434181	60444835	10654	+	BspQI	0
1	1	6753	6754	1	60774829	60801327	26498	7246	7247	1	60444835	60471333	26498	+	BspQI	0
1	1	6754	6755	1	60801327	60802091	764	7247	7248	1	60471333	60472097	764	+	BspQI	0
1	1	6755	6756	1	60802091	60810372	8281	7248	7249	1	60472097	60480378	8281	+	BspQI	0
1	1	6756	6757	1	60810372	60818143	7771	7249	7250	1	60480378	60488149	7771	+	BspQI	0
1	1	6757	6758	1	60818143	60826355	8212	7250	7251	1	60488149	60496361	8212	+	BspQI	0
1	1	6758	6759	1	60826355	60855821	29466	7251	7252	1	60496361	60525827	29466	+	BspQI	0
1	1	6759	6760	1	60855821	60859663	3842	7252	7253	1	60525827	60529669	3842	+	BspQI	0
1	1	6760	6761	1	60859663	60864518	4855	7253	7254	1	60529669	60534524	4855	+	BspQI	0
1	1	6761	6762	1	60864518	60868242	3724	7254	7255	1	60534524	60538248	3724	+	BspQI	0
1	1	6762	6763	1	60868242	60870164	1922	7255	7256	1	60538248	60540170	1922	+	BspQI	0
1	1	6763	6764	1	60870164	60883766	13602	7256	7257	1	60540170	60553772	13602	+	BspQI	0
1	1	6764	6765	1	60883766	60896844	13078	7257	7258	1	60553772	60566850	13078	+	BspQI	0
1	1	6765	6766	1	60896844	60902594	5750	7258	7259	1	60566850	60572600	5750	+	BspQI	0
1	1	6766	6767	1	60902594	60910280	7686	7259	7260	1	60572600	60580286	7686	+	BspQI	0
1	1	6767	6768	1	60910280	60928718	18438	7260	7261	1	60580286	60598724	18438	+	BspQI	0
1	1	6768	6769	1	60928718	60929840	1122	7261	7262	1	60598724	60599846	1122	+	BspQI	0
1	1	6769	6770	1	60929840	60933996	4156	7262	7263	1	60599846	60604002	4156	+	BspQI	0
1	1	6770	6771	1	60933996	60936541	2545	7263	7264	1	60604002	60606547	2545	+	BspQI	0
1	1	6771	6772	1	60936541	60938404	1863	7264	7265	1	60606547	60608410	1863	+	BspQI	0
1	1	6772	6773	1	60938404	60968859	30455	7265	7266	1	60608410	60638865	30455	+	BspQI	0
1	1	6773	6774	1	60968859	60972067	3208	7266	7267	1	60638865	60642073	3208	+	BspQI	0
1	1	6774	6775	1	60972067	60978314	6247	7267	7268	1	60642073	60648320	6247	+	BspQI	0
1	1	6775	6776	1	60978314	60984410	6096	7268	7270	2	60648320	60654540	6220	+	BspQI	-124
1	1	6776	6777	1	60984410	60987693	3283	7270	7271	1	60654540	60657699	3159	+	BspQI	124
1	1	6777	6778	1	60987693	61012913	25220	7271	7272	1	60657699	60682919	25220	+	BspQI	0
1	1	6778	6779	1	61012913	61019414	6501	7272	7273	1	60682919	60689420	6501	+	BspQI	0
1	1	6779	6780	1	61019414	61020199	785	7273	7274	1	60689420	60690205	785	+	BspQI	0
1	1	6780	6781	1	61020199	61020761	562	7274	7275	1	60690205	60690767	562	+	BspQI	0
1	1	6781	6782	1	61020761	61025018	4257	7275	7276	1	60690767	60695024	4257	+	BspQI	0
1	1	6782	6783	1	61025018	61033363	8345	7276	7277	1	60695024	60703369	8345	+	BspQI	0
1	1	6783	6784	1	61033363	61044145	10782	7277	7278	1	60703369	60714151	10782	+	BspQI	0
1	1	6784	6785	1	61044145	61059805	15660	7278	7279	1	60714151	60729811	15660	+	BspQI	0
1	1	6785	6786	1	61059805	61061908	2103	7279	7280	1	60729811	60731914	2103	+	BspQI	0
1	1	6786	6787	1	61061908	61066037	4129	7280	7281	1	60731914	60736043	4129	+	BspQI	0
1	1	6787	6788	1	61066037	61071635	5598	7281	7282	1	60736043	60741641	5598	+	BspQI	0
1	1	6788	6789	1	61071635	61080229	8594	7282	7283	1	60741641	60750235	8594	+	BspQI	0
1	1	6789	6790	1	61080229	61090841	10612	7283	7284	1	60750235	60760847	10612	+	BspQI	0
1	1	6790	6791	1	61090841	61104695	13854	7284	7285	1	60760847	60774701	13854	+	BspQI	0
1	1	6791	6792	1	61104695	61107815	3120	7285	7286	1	60774701	60777821	3120	+	BspQI	0
1	1	6792	6793	1	61107815	61112182	4367	7286	7287	1	60777821	60782188	4367	+	BspQI	0
1	1	6793	6794	1	61112182	61120161	7979	7287	7288	1	60782188	60790167	7979	+	BspQI	0
1	1	6794	6795	1	61120161	61123503	3342	7288	7290	2	60790167	60793553	3386	+	BspQI	-44
1	1	6795	6796	1	61123503	61132481	8978	7290	7291	1	60793553	60802487	8934	+	BspQI	44
1	1	6796	6797	1	61132481	61138499	6018	7291	7292	1	60802487	60808505	6018	+	BspQI	0
1	1	6797	6798	1	61138499	61167058	28559	7292	7293	1	60808505	60837064	28559	+	BspQI	0
1	1	6798	6799	1	61167058	61174188	7130	7293	7294	1	60837064	60844194	7130	+	BspQI	0
1	1	6799	6800	1	61174188	61185518	11330	7294	7295	1	60844194	60855524	11330	+	BspQI	0
1	1	6800	6801	1	61185518	61192235	6717	7295	7296	1	60855524	60862241	6717	+	BspQI	0
1	1	6801	6802	1	61192235	61195259	3024	7296	7297	1	60862241	60865265	3024	+	BspQI	0
1	1	6802	6803	1	61195259	61195781	522	7297	7298	1	60865265	60865787	522	+	BspQI	0
1	1	6803	6804	1	61195781	61198002	2221	7298	7299	1	60865787	60868008	2221	+	BspQI	0
1	1	6804	6805	1	61198002	61202598	4596	7299	7300	1	60868008	60872604	4596	+	BspQI	0
1	1	6805	6806	1	61202598	61214098	11500	7300	7301	1	60872604	60884104	11500	+	BspQI	0
1	1	6806	6807	1	61214098	61242950	28852	7301	7302	1	60884104	60912956	28852	+	BspQI	0
1	1	6807	6808	1	61242950	61243443	493	7302	7303	1	60912956	60913449	493	+	BspQI	0
1	1	6808	6809	1	61243443	61253524	10081	7303	7304	1	60913449	60923530	10081	+	BspQI	0
1	1	6809	6810	1	61253524	61267367	13843	7304	7305	1	60923530	60937373	13843	+	BspQI	0
1	1	6810	6811	1	61267367	61275454	8087	7305	7306	1	60937373	60945460	8087	+	BspQI	0
1	1	6811	6812	1	61275454	61283876	8422	7306	7307	1	60945460	60953882	8422	+	BspQI	0
1	1	6812	6813	1	61283876	61289251	5375	7307	7308	1	60953882	60959257	5375	+	BspQI	0
1	1	6813	6814	1	61289251	61290397	1146	7308	7309	1	60959257	60960403	1146	+	BspQI	0
1	1	6814	6815	1	61290397	61301869	11472	7309	7310	1	60960403	60971875	11472	+	BspQI	0
1	1	6815	6816	1	61301869	61302412	543	7310	7311	1	60971875	60972418	543	+	BspQI	0
1	1	6816	6817	1	61302412	61304255	1843	7311	7312	1	60972418	60974261	1843	+	BspQI	0
1	1	6817	6818	1	61304255	61318098	13843	7312	7313	1	60974261	60988104	13843	+	BspQI	0
1	1	6818	6819	1	61318098	61340688	22590	7313	7314	1	60988104	61010694	22590	+	BspQI	0
1	1	6819	6820	1	61340688	6.13479e+07	7167.5	7314	7316	2	61010694	61018075	7381	+	BspQI	-213.5
1	1	6820	6821	1	6.13479e+07	61349544	1688.5	7316	7317	1	61018075	61019550	1475	+	BspQI	213.5
1	1	6821	6822	1	61349544	61356686	7142	7317	7318	1	61019550	61026692	7142	+	BspQI	0
1	1	6822	6823	1	61356686	61371392	14706	7318	7319	1	61026692	61041398	14706	+	BspQI	0
1	1	6823	6824	1	61371392	61377482	6090	7319	7320	1	61041398	61047488	6090	+	BspQI	0
1	1	6824	6825	1	61377482	61381395	3913	7320	7321	1	61047488	61051401	3913	+	BspQI	0
1	1	6825	6826	1	61381395	61388332	6937	7321	7322	1	61051401	61058338	6937	+	BspQI	0
1	1	6826	6827	1	61388332	61405118	16786	7322	7323	1	61058338	61075124	16786	+	BspQI	0
1	1	6827	6828	1	61405118	61411236	6118	7323	7324	1	61075124	61081242	6118	+	BspQI	0
1	1	6828	6829	1	61411236	61423728	12492	7324	7325	1	61081242	61093734	12492	+	BspQI	0
1	1	6829	6830	1	61423728	61433797	10069	7325	7326	1	61093734	61103803	10069	+	BspQI	0
1	1	6830	6831	1	61433797	61451283	17486	7326	7327	1	61103803	61121289	17486	+	BspQI	0
1	1	6831	6832	1	61451283	61460937	9654	7327	7328	1	61121289	61130943	9654	+	BspQI	0
1	1	6832	6833	1	61460937	61467728	6791	7328	7329	1	61130943	61137734	6791	+	BspQI	0
1	1	6833	6834	1	61467728	61468875	1147	7329	7330	1	61137734	61138881	1147	+	BspQI	0
1	1	6834	6835	1	61468875	61473488	4613	7330	7331	1	61138881	61143494	4613	+	BspQI	0
1	1	6835	6836	1	61473488	61486223	12735	7331	7332	1	61143494	61156229	12735	+	BspQI	0
1	1	6836	6837	1	61486223	61511094	24871	7332	7333	1	61156229	61181100	24871	+	BspQI	0
1	1	6837	6838	1	61511094	61513698	2604	7333	7334	1	61181100	61183704	2604	+	BspQI	0
1	1	6838	6839	1	61513698	61518127	4429	7334	7335	1	61183704	61188133	4429	+	BspQI	0
1	1	6839	6840	1	61518127	61558069	39942	7335	7336	1	61188133	61228075	39942	+	BspQI	0
1	1	6840	6841	1	61558069	61567479	9410	7336	7337	1	61228075	61237485	9410	+	BspQI	0
1	1	6841	6842	1	61567479	61589988	22509	7337	7338	1	61237485	61259994	22509	+	BspQI	0
1	1	6842	6843	1	61589988	61592263	2275	7338	7339	1	61259994	61262269	2275	+	BspQI	0
1	1	6843	6844	1	61592263	61609067	16804	7339	7340	1	61262269	61279073	16804	+	BspQI	0
1	1	6844	6845	1	61609067	61613826	4759	7340	7341	1	61279073	61283832	4759	+	BspQI	0
1	1	6845	6846	1	61613826	61626327	12501	7341	7342	1	61283832	61296333	12501	+	BspQI	0
1	1	6846	6847	1	61626327	61638578	12251	7342	7343	1	61296333	61308584	12251	+	BspQI	0
1	1	6847	6848	1	61638578	61644925	6347	7343	7344	1	61308584	61314931	6347	+	BspQI	0
1	1	6848	6849	1	61644925	61663265	18340	7344	7345	1	61314931	61333271	18340	+	BspQI	0
1	1	6849	6850	1	61663265	61663992	727	7345	7346	1	61333271	61333998	727	+	BspQI	0
1	1	6850	6851	1	61663992	61677920	13928	7346	7347	1	61333998	61347926	13928	+	BspQI	0
1	1	6851	6852	1	61677920	61706907	28987	7347	7348	1	61347926	61376913	28987	+	BspQI	0
1	1	6852	6853	1	61706907	61728595	21688	7348	7349	1	61376913	61398601	21688	+	BspQI	0
1	1	6853	6854	1	61728595	61766184	37589	7349	7350	1	61398601	61436190	37589	+	BspQI	0
1	1	6854	6855	1	61766184	61773351	7167	7350	7351	1	61436190	61443357	7167	+	BspQI	0
1	1	6855	6856	1	61773351	61777460	4109	7351	7352	1	61443357	61447466	4109	+	BspQI	0
1	1	6856	6857	1	61777460	61778921	1461	7352	7353	1	61447466	61448927	1461	+	BspQI	0
1	1	6857	6858	1	61778921	61780418	1497	7353	7354	1	61448927	61450424	1497	+	BspQI	0
1	1	6858	6859	1	61780418	61781225	807	7354	7355	1	61450424	61451231	807	+	BspQI	0
1	1	6859	6860	1	61781225	61781749	524	7355	7356	1	61451231	61451755	524	+	BspQI	0
1	1	6860	6861	1	61781749	61796063	14314	7356	7357	1	61451755	61466069	14314	+	BspQI	0
1	1	6861	6862	1	61796063	61801332	5269	7357	7358	1	61466069	61471338	5269	+	BspQI	0
1	1	6862	6863	1	61801332	61802458	1126	7358	7359	1	61471338	61472464	1126	+	BspQI	0
1	1	6863	6864	1	61802458	61811277	8819	7359	7360	1	61472464	61481283	8819	+	BspQI	0
1	1	6864	6865	1	61811277	61813114	1837	7360	7361	1	61481283	61483120	1837	+	BspQI	0
1	1	6865	6866	1	61813114	61874868	61754	7361	7362	1	61483120	61544874	61754	+	BspQI	0
1	1	6866	6867	1	61874868	61890337	15469	7362	7363	1	61544874	61560343	15469	+	BspQI	0
1	1	6867	6868	1	61890337	61910017	19680	7363	7364	1	61560343	61580023	19680	+	BspQI	0
1	1	6868	6869	1	61910017	61933278	23261	7364	7365	1	61580023	61603284	23261	+	BspQI	0
1	1	6869	6870	1	61933278	61942416	9138	7365	7366	1	61603284	61612422	9138	+	BspQI	0
1	1	6870	6871	1	61942416	61955338	12922	7366	7367	1	61612422	61625344	12922	+	BspQI	0
1	1	6871	6872	1	61955338	61956161	823	7367	7368	1	61625344	61626167	823	+	BspQI	0
1	1	6872	6873	1	61956161	61957320	1159	7368	7369	1	61626167	61627326	1159	+	BspQI	0
1	1	6873	6874	1	61957320	61977728	20408	7369	7370	1	61627326	61647734	20408	+	BspQI	0
1	1	6874	6875	1	61977728	6.19818e+07	4066.5	7370	7372	2	61647734	61651920	4186	+	BspQI	-119.5
1	1	6875	6876	1	6.19818e+07	61982770	975.5	7372	7373	1	61651920	61652776	856	+	BspQI	119.5
1	1	6876	6877	1	61982770	62011983	29213	7373	7374	1	61652776	61681989	29213	+	BspQI	0
1	1	6877	6878	1	62011983	62023673	11690	7374	7375	1	61681989	61693679	11690	+	BspQI	0
1	1	6878	6879	1	62023673	62047509	23836	7375	7376	1	61693679	61717515	23836	+	BspQI	0
1	1	6879	6880	1	62047509	62082698	35189	7376	7377	1	61717515	61752704	35189	+	BspQI	0
1	1	6880	6881	1	62082698	62086890	4192	7377	7378	1	61752704	61756896	4192	+	BspQI	0
1	1	6881	6882	1	62086890	62096189	9299	7378	7379	1	61756896	61766195	9299	+	BspQI	0
1	1	6882	6883	1	62096189	62099444	3255	7379	7380	1	61766195	61769450	3255	+	BspQI	0
1	1	6883	6884	1	62099444	62105438	5994	7380	7381	1	61769450	61775444	5994	+	BspQI	0
1	1	6884	6885	1	62105438	62108847	3409	7381	7382	1	61775444	61778853	3409	+	BspQI	0
1	1	6885	6886	1	62108847	62111806	2959	7382	7383	1	61778853	61781812	2959	+	BspQI	0
1	1	6886	6887	1	62111806	62121946	10140	7383	7384	1	61781812	61791952	10140	+	BspQI	0
1	1	6887	6888	1	62121946	62127914	5968	7384	7385	1	61791952	61797920	5968	+	BspQI	0
1	1	6888	6889	1	62127914	62136292	8378	7385	7386	1	61797920	61806298	8378	+	BspQI	0
1	1	6889	6890	1	62136292	62145887	9595	7386	7387	1	61806298	61815893	9595	+	BspQI	0
1	1	6890	6891	1	62145887	62149233	3346	7387	7388	1	61815893	61819239	3346	+	BspQI	0
1	1	6891	6892	1	62149233	62158081	8848	7388	7389	1	61819239	61828087	8848	+	BspQI	0
1	1	6892	6893	1	62158081	62159940	1859	7389	7390	1	61828087	61829946	1859	+	BspQI	0
1	1	6893	6894	1	62159940	62160687	747	7390	7391	1	61829946	61830693	747	+	BspQI	0
1	1	6894	6895	1	62160687	62179070	18383	7391	7392	1	61830693	61849076	18383	+	BspQI	0
1	1	6895	6896	1	62179070	62184281	5211	7392	7393	1	61849076	61854287	5211	+	BspQI	0
1	1	6896	6897	1	62184281	62187904	3623	7393	7394	1	61854287	61857910	3623	+	BspQI	0
1	1	6897	6898	1	62187904	62201709	13805	7394	7395	1	61857910	61871715	13805	+	BspQI	0
1	1	6898	6899	1	62201709	62212382	10673	7395	7396	1	61871715	61882388	10673	+	BspQI	0
1	1	6899	6900	1	62212382	62214265	1883	7396	7397	1	61882388	61884271	1883	+	BspQI	0
1	1	6900	6901	1	62214265	62225790	11525	7397	7398	1	61884271	61895796	11525	+	BspQI	0
1	1	6901	6902	1	62225790	62227088	1298	7398	7399	1	61895796	61897094	1298	+	BspQI	0
1	1	6902	6903	1	62227088	62244352	17264	7399	7400	1	61897094	61914358	17264	+	BspQI	0
1	1	6903	6904	1	62244352	62248109	3757	7400	7401	1	61914358	61918115	3757	+	BspQI	0
1	1	6904	6905	1	62248109	62259416	11307	7401	7402	1	61918115	61929422	11307	+	BspQI	0
1	1	6905	6906	1	62259416	62265811	6395	7402	7403	1	61929422	61935817	6395	+	BspQI	0
1	1	6906	6907	1	62265811	62268647	2836	7403	7404	1	61935817	61938653	2836	+	BspQI	0
1	1	6907	6908	1	62268647	6.22713e+07	2623.5	7404	7405	1	61938653	61941204	2551	+	BspQI	72.5
1	1	6908	6909	1	6.22713e+07	62276642	5371.5	7405	7407	2	61941204	61946648	5444	+	BspQI	-72.5
1	1	6909	6910	1	62276642	62284217	7575	7407	7408	1	61946648	61954223	7575	+	BspQI	0
1	1	6910	6911	1	62284217	62303235	19018	7408	7409	1	61954223	61973241	19018	+	BspQI	0
1	1	6911	6912	1	62303235	62305693	2458	7409	7410	1	61973241	61975699	2458	+	BspQI	0
1	1	6912	6913	1	62305693	62328610	22917	7410	7411	1	61975699	61998616	22917	+	BspQI	0
1	1	6913	6914	1	62328610	62336663	8053	7411	7412	1	61998616	62006669	8053	+	BspQI	0
1	1	6914	6915	1	62336663	62344404	7741	7412	7413	1	62006669	62014410	7741	+	BspQI	0
1	1	6915	6916	1	62344404	62346334	1930	7413	7414	1	62014410	62016340	1930	+	BspQI	0
1	1	6916	6917	1	62346334	62378825	32491	7414	7415	1	62016340	62048831	32491	+	BspQI	0
1	1	6917	6918	1	62378825	62384019	5194	7415	7417	2	62048831	62054218	5387	+	BspQI	-193
1	1	6918	6919	1	62384019	62403149	19130	7417	7418	1	62054218	62073155	18937	+	BspQI	193
1	1	6919	6920	1	62403149	62404678	1529	7418	7419	1	62073155	62074684	1529	+	BspQI	0
1	1	6920	6921	1	62404678	62420349	15671	7419	7421	2	62074684	62090468	15784	+	BspQI	-113
1	1	6921	6922	1	62420349	62422748	2399	7421	7422	1	62090468	62092754	2286	+	BspQI	113
1	1	6922	6923	1	62422748	62425615	2867	7422	7423	1	62092754	62095621	2867	+	BspQI	0
1	1	6923	6924	1	62425615	62454176	28561	7423	7424	1	62095621	62124182	28561	+	BspQI	0
1	1	6924	6925	1	62454176	62454949	773	7424	7425	1	62124182	62124955	773	+	BspQI	0
1	1	6925	6926	1	62454949	62463343	8394	7425	7426	1	62124955	62133349	8394	+	BspQI	0
1	1	6926	6927	1	62463343	62486369	23026	7426	7427	1	62133349	62156375	23026	+	BspQI	0
1	1	6927	6928	1	62486369	6.25028e+07	16455.5	7427	7429	2	62156375	62173008	16633	+	BspQI	-177.5
1	1	6928	6929	1	6.25028e+07	62504338	1513.5	7429	7430	1	62173008	62174344	1336	+	BspQI	177.5
1	1	6929	6930	1	62504338	62505601	1263	7430	7432	2	62174344	62175619	1275	+	BspQI	-12
1	1	6930	6931	1	62505601	62511900	6299	7432	7433	1	62175619	62181906	6287	+	BspQI	12
1	1	6931	6932	1	62511900	62514975	3075	7433	7434	1	62181906	62184981	3075	+	BspQI	0
1	1	6932	6933	1	62514975	62517414	2439	7434	7436	2	62184981	62187428	2447	+	BspQI	-8
1	1	6933	6934	1	62517414	62520578	3164	7436	7437	1	62187428	62190584	3156	+	BspQI	8
1	1	6934	6935	1	62520578	62522726	2148	7437	7438	1	62190584	62192732	2148	+	BspQI	0
1	1	6935	6936	1	62522726	62529120	6394	7438	7439	1	62192732	62199126	6394	+	BspQI	0
1	1	6936	6937	1	62529120	62529682	562	7439	7440	1	62199126	62199688	562	+	BspQI	0
1	1	6937	6938	1	62529682	62535540	5858	7440	7441	1	62199688	62205546	5858	+	BspQI	0
1	1	6938	6939	1	62535540	62541686	6146	7441	7442	1	62205546	62211692	6146	+	BspQI	0
1	1	6939	6940	1	62541686	62568269	26583	7442	7443	1	62211692	62238275	26583	+	BspQI	0
1	1	6940	6941	1	62568269	62572665	4396	7443	7444	1	62238275	62242671	4396	+	BspQI	0
1	1	6941	6942	1	62572665	62574914	2249	7444	7445	1	62242671	62244920	2249	+	BspQI	0
1	1	6942	6943	1	62574914	62586449	11535	7445	7447	2	62244920	62256655	11735	+	BspQI	-200
1	1	6943	6944	1	62586449	62597050	10601	7447	7448	1	62256655	62267056	10401	+	BspQI	200
1	1	6944	6945	1	62597050	62609829	12779	7448	7449	1	62267056	62279835	12779	+	BspQI	0
1	1	6945	6946	1	62609829	62612710	2881	7449	7450	1	62279835	62282716	2881	+	BspQI	0
1	1	6946	6947	1	62612710	62632536	19826	7450	7451	1	62282716	62302542	19826	+	BspQI	0
1	1	6947	6948	1	62632536	62633216	680	7451	7452	1	62302542	62303222	680	+	BspQI	0
1	1	6948	6949	1	62633216	62635521	2305	7452	7453	1	62303222	62305527	2305	+	BspQI	0
1	1	6949	6950	1	62635521	62645125	9604	7453	7454	1	62305527	62315131	9604	+	BspQI	0
1	1	6950	6951	1	62645125	62649930	4805	7454	7455	1	62315131	62319936	4805	+	BspQI	0
1	1	6951	6952	1	62649930	62652479	2549	7455	7456	1	62319936	62322485	2549	+	BspQI	0
1	1	6952	6953	1	62652479	62661853	9374	7456	7457	1	62322485	62331859	9374	+	BspQI	0
1	1	6953	6954	1	62661853	62675472	13619	7457	7458	1	62331859	62345478	13619	+	BspQI	0
1	1	6954	6955	1	62675472	62680214	4742	7458	7459	1	62345478	62350220	4742	+	BspQI	0
1	1	6955	6956	1	62680214	62703932	23718	7459	7460	1	62350220	62373938	23718	+	BspQI	0
1	1	6956	6957	1	62703932	62708835	4903	7460	7461	1	62373938	62378841	4903	+	BspQI	0
1	1	6957	6958	1	62708835	62711413	2578	7461	7462	1	62378841	62381419	2578	+	BspQI	0
1	1	6958	6959	1	62711413	62720691	9278	7462	7463	1	62381419	62390697	9278	+	BspQI	0
1	1	6959	6960	1	62720691	62740254	19563	7463	7464	1	62390697	62410260	19563	+	BspQI	0
1	1	6960	6961	1	62740254	62747465	7211	7464	7465	1	62410260	62417471	7211	+	BspQI	0
1	1	6961	6962	1	62747465	62762188	14723	7465	7466	1	62417471	62432194	14723	+	BspQI	0
1	1	6962	6963	1	62762188	62766346	4158	7466	7467	1	62432194	62436352	4158	+	BspQI	0
1	1	6963	6964	1	62766346	6.27673e+07	959.5	7467	7469	2	62436352	62437500	1148	+	BspQI	-188.5
1	1	6964	6965	1	6.27673e+07	62776237	8931.5	7469	7470	1	62437500	62446243	8743	+	BspQI	188.5
1	1	6965	6966	1	62776237	62782515	6278	7470	7472	2	62446243	62452594	6351	+	BspQI	-73
1	1	6966	6967	1	62782515	62794429	11914	7472	7473	1	62452594	62464435	11841	+	BspQI	73
1	1	6967	6968	1	62794429	62806103	11674	7473	7474	1	62464435	62476109	11674	+	BspQI	0
1	1	6968	6969	1	62806103	62816384	10281	7474	7475	1	62476109	62486390	10281	+	BspQI	0
1	1	6969	6970	1	62816384	62823612	7228	7475	7476	1	62486390	62493618	7228	+	BspQI	0
1	1	6970	6971	1	62823612	62857883	34271	7476	7477	1	62493618	62527889	34271	+	BspQI	0
1	1	6971	6972	1	62857883	62858814	931	7477	7478	1	62527889	62528820	931	+	BspQI	0
1	1	6972	6973	1	62858814	62866362	7548	7478	7479	1	62528820	62536368	7548	+	BspQI	0
1	1	6973	6974	1	62866362	62868884	2522	7479	7480	1	62536368	62538890	2522	+	BspQI	0
1	1	6974	6975	1	62868884	62882473	13589	7480	7481	1	62538890	62552479	13589	+	BspQI	0
1	1	6975	6976	1	62882473	62884060	1587	7481	7482	1	62552479	62554066	1587	+	BspQI	0
1	1	6976	6977	1	62884060	62889226	5166	7482	7483	1	62554066	62559232	5166	+	BspQI	0
1	1	6977	6978	1	62889226	62904826	15600	7483	7484	1	62559232	62574832	15600	+	BspQI	0
1	1	6978	6979	1	62904826	62928054	23228	7484	7485	1	62574832	62598060	23228	+	BspQI	0
1	1	6979	6980	1	62928054	62928868	814	7485	7486	1	62598060	62598874	814	+	BspQI	0
1	1	6980	6981	1	62928868	62950625	21757	7486	7487	1	62598874	62620631	21757	+	BspQI	0
1	1	6981	6982	1	62950625	62958684	8059	7487	7488	1	62620631	62628690	8059	+	BspQI	0
1	1	6982	6983	1	62958684	62969130	10446	7488	7489	1	62628690	62639136	10446	+	BspQI	0
1	1	6983	6984	1	62969130	62980056	10926	7489	7490	1	62639136	62650062	10926	+	BspQI	0
1	1	6984	6985	1	62980056	63006063	26007	7490	7491	1	62650062	62676069	26007	+	BspQI	0
1	1	6985	6986	1	63006063	63009383	3320	7491	7492	1	62676069	62679389	3320	+	BspQI	0
1	1	6986	6987	1	63009383	63014246	4863	7492	7493	1	62679389	62684252	4863	+	BspQI	0
1	1	6987	6988	1	63014246	63017371	3125	7493	7494	1	62684252	62687377	3125	+	BspQI	0
1	1	6988	6989	1	63017371	63019795	2424	7494	7495	1	62687377	62689801	2424	+	BspQI	0
1	1	6989	6990	1	63019795	63021612	1817	7495	7496	1	62689801	62691618	1817	+	BspQI	0
1	1	6990	6991	1	63021612	63027202	5590	7496	7497	1	62691618	62697208	5590	+	BspQI	0
1	1	6991	6992	1	63027202	63032738	5536	7497	7498	1	62697208	62702744	5536	+	BspQI	0
1	1	6992	6993	1	63032738	63040253	7515	7498	7499	1	62702744	62710259	7515	+	BspQI	0
1	1	6993	6994	1	63040253	63043997	3744	7499	7500	1	62710259	62714003	3744	+	BspQI	0
1	1	6994	6995	1	63043997	63047714	3717	7500	7501	1	62714003	62717720	3717	+	BspQI	0
1	1	6995	6996	1	63047714	63051007	3293	7501	7502	1	62717720	62721013	3293	+	BspQI	0
1	1	6996	6997	1	63051007	63075061	24054	7502	7503	1	62721013	62745067	24054	+	BspQI	0
1	1	6997	6998	1	63075061	63076878	1817	7503	7504	1	62745067	62746884	1817	+	BspQI	0
1	1	6998	6999	1	63076878	63079803	2925	7504	7505	1	62746884	62749809	2925	+	BspQI	0
1	1	6999	7000	1	63079803	63085988	6185	7505	7506	1	62749809	62755994	6185	+	BspQI	0
1	1	7000	7001	1	63085988	63086872	884	7506	7507	1	62755994	62756878	884	+	BspQI	0
1	1	7001	7002	1	63086872	63092571	5699	7507	7508	1	62756878	62762577	5699	+	BspQI	0
1	1	7002	7003	1	63092571	63112826	20255	7508	7509	1	62762577	62782832	20255	+	BspQI	0
1	1	7003	7004	1	63112826	63124508	11682	7509	7510	1	62782832	62794514	11682	+	BspQI	0
1	1	7004	7005	1	63124508	63126798	2290	7510	7511	1	62794514	62796804	2290	+	BspQI	0
1	1	7005	7006	1	63126798	63137620	10822	7511	7512	1	62796804	62807626	10822	+	BspQI	0
1	1	7006	7007	1	63137620	63139058	1438	7512	7513	1	62807626	62809064	1438	+	BspQI	0
1	1	7007	7008	1	63139058	6.31488e+07	9772.5	7513	7515	2	62809064	62818900	9836	+	BspQI	-63.5
1	1	7008	7009	1	6.31488e+07	63154619	5788.5	7515	7516	1	62818900	62824625	5725	+	BspQI	63.5
1	1	7009	7010	1	63154619	63156371	1752	7516	7517	1	62824625	62826377	1752	+	BspQI	0
1	1	7010	7011	1	63156371	63157647	1276	7517	7518	1	62826377	62827653	1276	+	BspQI	0
1	1	7011	7012	1	63157647	63159875	2228	7518	7519	1	62827653	62829881	2228	+	BspQI	0
1	1	7012	7013	1	63159875	63163887	4012	7519	7520	1	62829881	62833893	4012	+	BspQI	0
1	1	7013	7014	1	63163887	63211863	47976	7520	7521	1	62833893	62881869	47976	+	BspQI	0
1	1	7014	7015	1	63211863	63212699	836	7521	7522	1	62881869	62882705	836	+	BspQI	0
1	1	7015	7016	1	63212699	6.32146e+07	1945.5	7522	7524	2	62882705	62884790	2085	+	BspQI	-139.5
1	1	7016	7017	1	6.32146e+07	63217958	3313.5	7524	7525	1	62884790	62887964	3174	+	BspQI	139.5
1	1	7017	7018	1	63217958	63226694	8736	7525	7526	1	62887964	62896700	8736	+	BspQI	0
1	1	7018	7019	1	63226694	63238277	11583	7526	7527	1	62896700	62908283	11583	+	BspQI	0
1	1	7019	7020	1	63238277	63269635	31358	7527	7528	1	62908283	62939641	31358	+	BspQI	0
1	1	7020	7021	1	63269635	63278165	8530	7528	7529	1	62939641	62948171	8530	+	BspQI	0
1	1	7021	7022	1	63278165	63293123	14958	7529	7530	1	62948171	62963129	14958	+	BspQI	0
1	1	7022	7023	1	63293123	63303665	10542	7530	7531	1	62963129	62973671	10542	+	BspQI	0
1	1	7023	7024	1	63303665	63316067	12402	7531	7532	1	62973671	62986073	12402	+	BspQI	0
1	1	7024	7025	1	63316067	63318692	2625	7532	7533	1	62986073	62988698	2625	+	BspQI	0
1	1	7025	7026	1	63318692	63330243	11551	7533	7534	1	62988698	63000249	11551	+	BspQI	0
1	1	7026	7027	1	63330243	63340243	10000	7534	7535	1	63000249	63010249	10000	+	BspQI	0
1	1	7027	7028	1	63340243	63342893	2650	7535	7536	1	63010249	63012899	2650	+	BspQI	0
1	1	7028	7029	1	63342893	63349114	6221	7536	7537	1	63012899	63019120	6221	+	BspQI	0
1	1	7029	7030	1	63349114	63364572	15458	7537	7538	1	63019120	63034578	15458	+	BspQI	0
1	1	7030	7031	1	63364572	63374772	10200	7538	7539	1	63034578	63044778	10200	+	BspQI	0
1	1	7031	7032	1	63374772	63379093	4321	7539	7540	1	63044778	63049099	4321	+	BspQI	0
1	1	7032	7033	1	63379093	63391040	11947	7540	7541	1	63049099	63061046	11947	+	BspQI	0
1	1	7033	7034	1	63391040	63392358	1318	7541	7542	1	63061046	63062364	1318	+	BspQI	0
1	1	7034	7035	1	63392358	63400781	8423	7542	7543	1	63062364	63070787	8423	+	BspQI	0
1	1	7035	7036	1	63400781	63412923	12142	7543	7544	1	63070787	63082929	12142	+	BspQI	0
1	1	7036	7037	1	63412923	63419429	6506	7544	7545	1	63082929	63089435	6506	+	BspQI	0
1	1	7037	7038	1	63419429	63430559	11130	7545	7546	1	63089435	63100565	11130	+	BspQI	0
1	1	7038	7039	1	63430559	63432309	1750	7546	7547	1	63100565	63102315	1750	+	BspQI	0
1	1	7039	7040	1	63432309	63446359	14050	7547	7548	1	63102315	63116365	14050	+	BspQI	0
1	1	7040	7041	1	63446359	63455756	9397	7548	7549	1	63116365	63125762	9397	+	BspQI	0
1	1	7041	7042	1	63455756	63464638	8882	7549	7550	1	63125762	63134644	8882	+	BspQI	0
1	1	7042	7043	1	63464638	63466607	1969	7550	7551	1	63134644	63136613	1969	+	BspQI	0
1	1	7043	7044	1	63466607	63470516	3909	7551	7552	1	63136613	63140522	3909	+	BspQI	0
1	1	7044	7045	1	63470516	63474987	4471	7552	7553	1	63140522	63144993	4471	+	BspQI	0
1	1	7045	7046	1	63474987	63475446	459	7553	7554	1	63144993	63145452	459	+	BspQI	0
1	1	7046	7047	1	63475446	63476343	897	7554	7555	1	63145452	63146349	897	+	BspQI	0
1	1	7047	7048	1	63476343	63476939	596	7555	7556	1	63146349	63146945	596	+	BspQI	0
1	1	7048	7049	1	63476939	63483443	6504	7556	7557	1	63146945	63153449	6504	+	BspQI	0
1	1	7049	7050	1	63483443	63505177	21734	7557	7558	1	63153449	63175183	21734	+	BspQI	0
1	1	7050	7051	1	63505177	63507898	2721	7558	7559	1	63175183	63177904	2721	+	BspQI	0
1	1	7051	7052	1	63507898	63513235	5337	7559	7560	1	63177904	63183241	5337	+	BspQI	0
1	1	7052	7053	1	63513235	63529856	16621	7560	7561	1	63183241	63199862	16621	+	BspQI	0
1	1	7053	7054	1	63529856	63543251	13395	7561	7562	1	63199862	63213257	13395	+	BspQI	0
1	1	7054	7055	1	63543251	63552079	8828	7562	7563	1	63213257	63222085	8828	+	BspQI	0
1	1	7055	7056	1	63552079	63555349	3270	7563	7564	1	63222085	63225355	3270	+	BspQI	0
1	1	7056	7057	1	63555349	63561582	6233	7564	7565	1	63225355	63231588	6233	+	BspQI	0
1	1	7057	7058	1	63561582	63563478	1896	7565	7566	1	63231588	63233484	1896	+	BspQI	0
1	1	7058	7059	1	63563478	63567319	3841	7566	7567	1	63233484	63237325	3841	+	BspQI	0
1	1	7059	7060	1	63567319	63568101	782	7567	7568	1	63237325	63238107	782	+	BspQI	0
1	1	7060	7061	1	63568101	63570347	2246	7568	7570	2	63238107	63240570	2463	+	BspQI	-217
1	1	7061	7062	1	63570347	63573205	2858	7570	7571	1	63240570	63243211	2641	+	BspQI	217
1	1	7062	7063	1	63573205	63577193	3988	7571	7572	1	63243211	63247199	3988	+	BspQI	0
1	1	7063	7064	1	63577193	63580321	3128	7572	7573	1	63247199	63250327	3128	+	BspQI	0
1	1	7064	7065	1	63580321	63581079	758	7573	7574	1	63250327	63251085	758	+	BspQI	0
1	1	7065	7066	1	63581079	63605697	24618	7574	7575	1	63251085	63275703	24618	+	BspQI	0
1	1	7066	7067	1	63605697	63611332	5635	7575	7576	1	63275703	63281338	5635	+	BspQI	0
1	1	7067	7068	1	63611332	63613838	2506	7576	7577	1	63281338	63283844	2506	+	BspQI	0
1	1	7068	7069	1	63613838	63615749	1911	7577	7578	1	63283844	63285755	1911	+	BspQI	0
1	1	7069	7070	1	63615749	63627308	11559	7578	7579	1	63285755	63297314	11559	+	BspQI	0
1	1	7070	7071	1	63627308	63635402	8094	7579	7580	1	63297314	63305408	8094	+	BspQI	0
1	1	7071	7072	1	63635402	63640125	4723	7580	7581	1	63305408	63310131	4723	+	BspQI	0
1	1	7072	7073	1	63640125	63650996	10871	7581	7582	1	63310131	63321002	10871	+	BspQI	0
1	1	7073	7074	1	63650996	63658822	7826	7582	7583	1	63321002	63328828	7826	+	BspQI	0
1	1	7074	7075	1	63658822	63666124	7302	7583	7584	1	63328828	63336130	7302	+	BspQI	0
1	1	7075	7076	1	63666124	63667080	956	7584	7585	1	63336130	63337086	956	+	BspQI	0
1	1	7076	7077	1	63667080	63676959	9879	7585	7586	1	63337086	63346965	9879	+	BspQI	0
1	1	7077	7078	1	63676959	63677591	632	7586	7587	1	63346965	63347597	632	+	BspQI	0
1	1	7078	7079	1	63677591	63681814	4223	7587	7588	1	63347597	63351820	4223	+	BspQI	0
1	1	7079	7080	1	63681814	63683161	1347	7588	7589	1	63351820	63353167	1347	+	BspQI	0
1	1	7080	7081	1	63683161	63684491	1330	7589	7590	1	63353167	63354497	1330	+	BspQI	0
1	1	7081	7082	1	63684491	63723216	38725	7590	7591	1	63354497	63393222	38725	+	BspQI	0
1	1	7082	7083	1	63723216	63724237	1021	7591	7592	1	63393222	63394243	1021	+	BspQI	0
1	1	7083	7084	1	63724237	63726883	2646	7592	7593	1	63394243	63396889	2646	+	BspQI	0
1	1	7084	7085	1	63726883	63735885	9002	7593	7594	1	63396889	63405891	9002	+	BspQI	0
1	1	7085	7086	1	63735885	63745860	9975	7594	7595	1	63405891	63415866	9975	+	BspQI	0
1	1	7086	7087	1	63745860	63751203	5343	7595	7596	1	63415866	63421209	5343	+	BspQI	0
1	1	7087	7088	1	63751203	63760148	8945	7596	7597	1	63421209	63430154	8945	+	BspQI	0
1	1	7088	7089	1	63760148	63777502	17354	7597	7598	1	63430154	63447508	17354	+	BspQI	0
1	1	7089	7090	1	63777502	63797863	20361	7598	7599	1	63447508	63467869	20361	+	BspQI	0
1	1	7090	7091	1	63797863	63800923	3060	7599	7601	2	63467869	63470952	3083	+	BspQI	-23
1	1	7091	7092	1	63800923	63807719	6796	7601	7602	1	63470952	63477725	6773	+	BspQI	23
1	1	7092	7093	1	63807719	63832900	25181	7602	7603	1	63477725	63502906	25181	+	BspQI	0
1	1	7093	7094	1	63832900	63838698	5798	7603	7604	1	63502906	63508704	5798	+	BspQI	0
1	1	7094	7095	1	63838698	63840206	1508	7604	7605	1	63508704	63510212	1508	+	BspQI	0
1	1	7095	7096	1	63840206	63846149	5943	7605	7606	1	63510212	63516155	5943	+	BspQI	0
1	1	7096	7097	1	63846149	6.38687e+07	22566.5	7606	7608	2	63516155	63538938	22783	+	BspQI	-216.5
1	1	7097	7098	1	6.38687e+07	63882016	13300.5	7608	7609	1	63538938	63552022	13084	+	BspQI	216.5
1	1	7098	7099	1	63882016	63884344	2328	7609	7610	1	63552022	63554350	2328	+	BspQI	0
1	1	7099	7100	1	63884344	63891778	7434	7610	7611	1	63554350	63561784	7434	+	BspQI	0
1	1	7100	7101	1	63891778	63899920	8142	7611	7612	1	63561784	63569926	8142	+	BspQI	0
1	1	7101	7102	1	63899920	63914627	14707	7612	7613	1	63569926	63584633	14707	+	BspQI	0
1	1	7102	7103	1	63914627	63918040	3413	7613	7614	1	63584633	63588046	3413	+	BspQI	0
1	1	7103	7104	1	63918040	63919018	978	7614	7615	1	63588046	63589024	978	+	BspQI	0
1	1	7104	7105	1	63919018	63934640	15622	7615	7616	1	63589024	63604646	15622	+	BspQI	0
1	1	7105	7106	1	63934640	63935168	528	7616	7617	1	63604646	63605174	528	+	BspQI	0
1	1	7106	7107	1	63935168	63962900	27732	7617	7618	1	63605174	63632906	27732	+	BspQI	0
1	1	7107	7108	1	63962900	63987990	25090	7618	7619	1	63632906	63657996	25090	+	BspQI	0
1	1	7108	7109	1	63987990	63993650	5660	7619	7620	1	63657996	63663656	5660	+	BspQI	0
1	1	7109	7110	1	63993650	63998944	5294	7620	7621	1	63663656	63668950	5294	+	BspQI	0
1	1	7110	7111	1	63998944	64000145	1201	7621	7622	1	63668950	63670151	1201	+	BspQI	0
1	1	7111	7112	1	64000145	64003399	3254	7622	7623	1	63670151	63673405	3254	+	BspQI	0
1	1	7112	7113	1	64003399	64005264	1865	7623	7624	1	63673405	63675270	1865	+	BspQI	0
1	1	7113	7114	1	64005264	64011761	6497	7624	7625	1	63675270	63681767	6497	+	BspQI	0
1	1	7114	7115	1	64011761	64014088	2327	7625	7626	1	63681767	63684094	2327	+	BspQI	0
1	1	7115	7116	1	64014088	64016085	1997	7626	7627	1	63684094	63686091	1997	+	BspQI	0
1	1	7116	7117	1	64016085	64051176	35091	7627	7628	1	63686091	63721182	35091	+	BspQI	0
1	1	7117	7118	1	64051176	64062802	11626	7628	7629	1	63721182	63732808	11626	+	BspQI	0
1	1	7118	7119	1	64062802	64063299	497	7629	7630	1	63732808	63733305	497	+	BspQI	0
1	1	7119	7120	1	64063299	64082897	19598	7630	7631	1	63733305	63752903	19598	+	BspQI	0
1	1	7120	7121	1	64082897	64098135	15238	7631	7633	2	63752903	63768145	15242	+	BspQI	-4
1	1	7121	7122	1	64098135	64099705	1570	7633	7634	1	63768145	63769711	1566	+	BspQI	4
1	1	7122	7123	1	64099705	64111812	12107	7634	7635	1	63769711	63781818	12107	+	BspQI	0
1	1	7123	7124	1	64111812	64113984	2172	7635	7636	1	63781818	63783990	2172	+	BspQI	0
1	1	7124	7125	1	64113984	64124214	10230	7636	7637	1	63783990	63794220	10230	+	BspQI	0
1	1	7125	7126	1	64124214	64127981	3767	7637	7638	1	63794220	63797987	3767	+	BspQI	0
1	1	7126	7127	1	64127981	64134486	6505	7638	7639	1	63797987	63804492	6505	+	BspQI	0
1	1	7127	7128	1	64134486	64147766	13280	7639	7640	1	63804492	63817772	13280	+	BspQI	0
1	1	7128	7129	1	64147766	64148547	781	7640	7641	1	63817772	63818553	781	+	BspQI	0
1	1	7129	7130	1	64148547	64150339	1792	7641	7642	1	63818553	63820345	1792	+	BspQI	0
1	1	7130	7131	1	64150339	64163706	13367	7642	7643	1	63820345	63833712	13367	+	BspQI	0
1	1	7131	7132	1	64163706	64168732	5026	7643	7644	1	63833712	63838738	5026	+	BspQI	0
1	1	7132	7133	1	64168732	64172670	3938	7644	7645	1	63838738	63842676	3938	+	BspQI	0
1	1	7133	7134	1	64172670	64178549	5879	7645	7647	2	63842676	63848600	5924	+	BspQI	-45
1	1	7134	7135	1	64178549	64184095	5546	7647	7648	1	63848600	63854101	5501	+	BspQI	45
1	1	7135	7136	1	64184095	64194261	10166	7648	7649	1	63854101	63864267	10166	+	BspQI	0
1	1	7136	7137	1	64194261	64199339	5078	7649	7650	1	63864267	63869345	5078	+	BspQI	0
1	1	7137	7138	1	64199339	64203977	4638	7650	7651	1	63869345	63873983	4638	+	BspQI	0
1	1	7138	7139	1	64203977	64221228	17251	7651	7652	1	63873983	63891234	17251	+	BspQI	0
1	1	7139	7140	1	64221228	64223548	2320	7652	7653	1	63891234	63893554	2320	+	BspQI	0
1	1	7140	7141	1	64223548	64240196	16648	7653	7654	1	63893554	63910202	16648	+	BspQI	0
1	1	7141	7142	1	64240196	64248609	8413	7654	7655	1	63910202	63918615	8413	+	BspQI	0
1	1	7142	7143	1	64248609	64255481	6872	7655	7656	1	63918615	63925487	6872	+	BspQI	0
1	1	7143	7144	1	64255481	64261075	5594	7656	7657	1	63925487	63931081	5594	+	BspQI	0
1	1	7144	7145	1	64261075	64269333	8258	7657	7658	1	63931081	63939339	8258	+	BspQI	0
1	1	7145	7146	1	64269333	64286156	16823	7658	7659	1	63939339	63956162	16823	+	BspQI	0
1	1	7146	7147	1	64286156	64287694	1538	7659	7660	1	63956162	63957700	1538	+	BspQI	0
1	1	7147	7148	1	64287694	64303408	15714	7660	7661	1	63957700	63973414	15714	+	BspQI	0
1	1	7148	7149	1	64303408	64304335	927	7661	7662	1	63973414	63974341	927	+	BspQI	0
1	1	7149	7150	1	64304335	64306559	2224	7662	7663	1	63974341	63976565	2224	+	BspQI	0
1	1	7150	7151	1	64306559	64313810	7251	7663	7664	1	63976565	63983816	7251	+	BspQI	0
1	1	7151	7152	1	64313810	64337176	23366	7664	7665	1	63983816	64007182	23366	+	BspQI	0
1	1	7152	7153	1	64337176	64339031	1855	7665	7666	1	64007182	64009037	1855	+	BspQI	0
1	1	7153	7154	1	64339031	64341748	2717	7666	7667	1	64009037	64011754	2717	+	BspQI	0
1	1	7154	7155	1	64341748	64344992	3244	7667	7668	1	64011754	64014998	3244	+	BspQI	0
1	1	7155	7156	1	64344992	64346973	1981	7668	7669	1	64014998	64016979	1981	+	BspQI	0
1	1	7156	7157	1	64346973	64351437	4464	7669	7670	1	64016979	64021443	4464	+	BspQI	0
1	1	7157	7158	1	64351437	64361068	9631	7670	7671	1	64021443	64031074	9631	+	BspQI	0
1	1	7158	7159	1	64361068	64366235	5167	7671	7672	1	64031074	64036241	5167	+	BspQI	0
1	1	7159	7160	1	64366235	64367001	766	7672	7673	1	64036241	64037007	766	+	BspQI	0
1	1	7160	7161	1	64367001	64376813	9812	7673	7674	1	64037007	64046819	9812	+	BspQI	0
1	1	7161	7162	1	64376813	64377576	763	7674	7675	1	64046819	64047582	763	+	BspQI	0
1	1	7162	7163	1	64377576	64380706	3130	7675	7676	1	64047582	64050712	3130	+	BspQI	0
1	1	7163	7164	1	64380706	6.43819e+07	1199.5	7676	7678	2	64050712	64051916	1204	+	BspQI	-4.5
1	1	7164	7165	1	6.43819e+07	64385102	3196.5	7678	7679	1	64051916	64055108	3192	+	BspQI	4.5
1	1	7165	7166	1	64385102	64385706	604	7679	7680	1	64055108	64055712	604	+	BspQI	0
1	1	7166	7167	1	64385706	64388035	2329	7680	7681	1	64055712	64058041	2329	+	BspQI	0
1	1	7167	7168	1	64388035	64391133	3098	7681	7682	1	64058041	64061139	3098	+	BspQI	0
1	1	7168	7169	1	64391133	64396131	4998	7682	7683	1	64061139	64066137	4998	+	BspQI	0
1	1	7169	7170	1	64396131	64396803	672	7683	7684	1	64066137	64066809	672	+	BspQI	0
1	1	7170	7171	1	64396803	64404590	7787	7684	7685	1	64066809	64074596	7787	+	BspQI	0
1	1	7171	7172	1	64404590	64418200	13610	7685	7686	1	64074596	64088206	13610	+	BspQI	0
1	1	7172	7173	1	64418200	64420955	2755	7686	7687	1	64088206	64090961	2755	+	BspQI	0
1	1	7173	7174	1	64420955	64424985	4030	7687	7688	1	64090961	64094991	4030	+	BspQI	0
1	1	7174	7175	1	64424985	64428779	3794	7688	7689	1	64094991	64098785	3794	+	BspQI	0
1	1	7175	7176	1	64428779	64435688	6909	7689	7690	1	64098785	64105694	6909	+	BspQI	0
1	1	7176	7177	1	64435688	64436457	769	7690	7691	1	64105694	64106463	769	+	BspQI	0
1	1	7177	7178	1	64436457	64439366	2909	7691	7692	1	64106463	64109372	2909	+	BspQI	0
1	1	7178	7179	1	64439366	6.44425e+07	3091.5	7692	7694	2	64109372	64112547	3175	+	BspQI	-83.5
1	1	7179	7180	1	6.44425e+07	64446026	3568.5	7694	7695	1	64112547	64116032	3485	+	BspQI	83.5
1	1	7180	7181	1	64446026	64447912	1886	7695	7696	1	64116032	64117918	1886	+	BspQI	0
1	1	7181	7182	1	64447912	64449544	1632	7696	7697	1	64117918	64119550	1632	+	BspQI	0
1	1	7182	7183	1	64449544	64450514	970	7697	7698	1	64119550	64120520	970	+	BspQI	0
1	1	7183	7184	1	64450514	64456375	5861	7698	7699	1	64120520	64126381	5861	+	BspQI	0
1	1	7184	7185	1	64456375	64463533	7158	7699	7700	1	64126381	64133539	7158	+	BspQI	0
1	1	7185	7186	1	64463533	64464643	1110	7700	7701	1	64133539	64134649	1110	+	BspQI	0
1	1	7186	7187	1	64464643	64468241	3598	7701	7702	1	64134649	64138247	3598	+	BspQI	0
1	1	7187	7188	1	64468241	64479005	10764	7702	7703	1	64138247	64149011	10764	+	BspQI	0
1	1	7188	7189	1	64479005	64482687	3682	7703	7704	1	64149011	64152693	3682	+	BspQI	0
1	1	7189	7190	1	64482687	64490519	7832	7704	7705	1	64152693	64160525	7832	+	BspQI	0
1	1	7190	7191	1	64490519	64495515	4996	7705	7706	1	64160525	64165521	4996	+	BspQI	0
1	1	7191	7192	1	64495515	64498162	2647	7706	7707	1	64165521	64168168	2647	+	BspQI	0
1	1	7192	7193	1	64498162	64504369	6207	7707	7708	1	64168168	64174375	6207	+	BspQI	0
1	1	7193	7194	1	64504369	64513791	9422	7708	7709	1	64174375	64183797	9422	+	BspQI	0
1	1	7194	7195	1	64513791	64519636	5845	7709	7710	1	64183797	64189642	5845	+	BspQI	0
1	1	7195	7196	1	64519636	64521106	1470	7710	7711	1	64189642	64191112	1470	+	BspQI	0
1	1	7196	7197	1	64521106	6.45283e+07	7210.5	7711	7713	2	64191112	64198338	7226	+	BspQI	-15.5
1	1	7197	7198	1	6.45283e+07	64530446	2129.5	7713	7714	1	64198338	64200452	2114	+	BspQI	15.5
1	1	7198	7199	1	64530446	64531160	714	7714	7715	1	64200452	64201166	714	+	BspQI	0
1	1	7199	7200	1	64531160	64535321	4161	7715	7716	1	64201166	64205327	4161	+	BspQI	0
1	1	7200	7201	1	64535321	64543742	8421	7716	7717	1	64205327	64213748	8421	+	BspQI	0
1	1	7201	7202	1	64543742	64544539	797	7717	7718	1	64213748	64214545	797	+	BspQI	0
1	1	7202	7203	1	64544539	64549217	4678	7718	7719	1	64214545	64219223	4678	+	BspQI	0
1	1	7203	7204	1	64549217	64549752	535	7719	7720	1	64219223	64219758	535	+	BspQI	0
1	1	7204	7205	1	64549752	64556280	6528	7720	7721	1	64219758	64226286	6528	+	BspQI	0
1	1	7205	7206	1	64556280	64559983	3703	7721	7722	1	64226286	64229989	3703	+	BspQI	0
1	1	7206	7207	1	64559983	64562883	2900	7722	7723	1	64229989	64232889	2900	+	BspQI	0
1	1	7207	7208	1	64562883	64563897	1014	7723	7724	1	64232889	64233903	1014	+	BspQI	0
1	1	7208	7209	1	64563897	64564981	1084	7724	7725	1	64233903	64234987	1084	+	BspQI	0
1	1	7209	7210	1	64564981	64569662	4681	7725	7726	1	64234987	64239668	4681	+	BspQI	0
1	1	7210	7211	1	64569662	64578022	8360	7726	7727	1	64239668	64248028	8360	+	BspQI	0
1	1	7211	7212	1	64578022	64596150	18128	7727	7728	1	64248028	64266156	18128	+	BspQI	0
1	1	7212	7213	1	64596150	64604809	8659	7728	7730	2	64266156	64274881	8725	+	BspQI	-66
1	1	7213	7214	1	64604809	64623199	18390	7730	7731	1	64274881	64293205	18324	+	BspQI	66
1	1	7214	7215	1	64623199	64631479	8280	7731	7732	1	64293205	64301485	8280	+	BspQI	0
1	1	7215	7216	1	64631479	64637908	6429	7732	7733	1	64301485	64307914	6429	+	BspQI	0
1	1	7216	7217	1	64637908	64639169	1261	7733	7734	1	64307914	64309175	1261	+	BspQI	0
1	1	7217	7218	1	64639169	64641826	2657	7734	7735	1	64309175	64311832	2657	+	BspQI	0
1	1	7218	7219	1	64641826	64642638	812	7735	7736	1	64311832	64312644	812	+	BspQI	0
1	1	7219	7220	1	64642638	64644894	2256	7736	7737	1	64312644	64314900	2256	+	BspQI	0
1	1	7220	7221	1	64644894	64650775	5881	7737	7738	1	64314900	64320781	5881	+	BspQI	0
1	1	7221	7222	1	64650775	6.46671e+07	16374.5	7738	7740	2	64320781	64337288	16507	+	BspQI	-132.5
1	1	7222	7223	1	6.46671e+07	64673310	6160.5	7740	7741	1	64337288	64343316	6028	+	BspQI	132.5
1	1	7223	7224	1	64673310	64677332	4022	7741	7742	1	64343316	64347338	4022	+	BspQI	0
1	1	7224	7225	1	64677332	64687818	10486	7742	7743	1	64347338	64357824	10486	+	BspQI	0
1	1	7225	7226	1	64687818	64711038	23220	7743	7744	1	64357824	64381044	23220	+	BspQI	0
1	1	7226	7227	1	64711038	64711808	770	7744	7745	1	64381044	64381814	770	+	BspQI	0
1	1	7227	7228	1	64711808	64713880	2072	7745	7746	1	64381814	64383886	2072	+	BspQI	0
1	1	7228	7229	1	64713880	64719554	5674	7746	7747	1	64383886	64389560	5674	+	BspQI	0
1	1	7229	7230	1	64719554	64732070	12516	7747	7748	1	64389560	64402076	12516	+	BspQI	0
1	1	7230	7231	1	64732070	64744728	12658	7748	7749	1	64402076	64414734	12658	+	BspQI	0
1	1	7231	7232	1	64744728	64757801	13073	7749	7750	1	64414734	64427807	13073	+	BspQI	0
1	1	7232	7233	1	64757801	64760051	2250	7750	7751	1	64427807	64430057	2250	+	BspQI	0
1	1	7233	7234	1	64760051	6.4773e+07	12902.5	7751	7753	2	64430057	64443128	13071	+	BspQI	-168.5
1	1	7234	7235	1	6.4773e+07	64776023	3069.5	7753	7754	1	64443128	64446029	2901	+	BspQI	168.5
1	1	7235	7236	1	64776023	64776479	456	7754	7755	1	64446029	64446485	456	+	BspQI	0
1	1	7236	7237	1	64776479	64783131	6652	7755	7756	1	64446485	64453137	6652	+	BspQI	0
1	1	7237	7238	1	64783131	64785417	2286	7756	7757	1	64453137	64455423	2286	+	BspQI	0
1	1	7238	7239	1	64785417	64785868	451	7757	7758	1	64455423	64455874	451	+	BspQI	0
1	1	7239	7240	1	64785868	64829556	43688	7758	7759	1	64455874	64499562	43688	+	BspQI	0
1	1	7240	7241	1	64829556	64833072	3516	7759	7760	1	64499562	64503078	3516	+	BspQI	0
1	1	7241	7242	1	64833072	64835234	2162	7760	7761	1	64503078	64505240	2162	+	BspQI	0
1	1	7242	7243	1	64835234	64837134	1900	7761	7762	1	64505240	64507140	1900	+	BspQI	0
1	1	7243	7244	1	64837134	64851101	13967	7762	7763	1	64507140	64521107	13967	+	BspQI	0
1	1	7244	7245	1	64851101	64854742	3641	7763	7764	1	64521107	64524748	3641	+	BspQI	0
1	1	7245	7246	1	64854742	6.48795e+07	24736.5	7764	7765	1	64524748	64549437	24689	+	BspQI	47.5
1	1	7246	7247	1	6.48795e+07	64881470	1991.5	7765	7767	2	64549437	64551476	2039	+	BspQI	-47.5
1	1	7247	7248	1	64881470	64894234	12764	7767	7768	1	64551476	64564240	12764	+	BspQI	0
1	1	7248	7249	1	64894234	64906088	11854	7768	7769	1	64564240	64576094	11854	+	BspQI	0
1	1	7249	7250	1	64906088	64912081	5993	7769	7770	1	64576094	64582087	5993	+	BspQI	0
1	1	7250	7251	1	64912081	64926925	14844	7770	7771	1	64582087	64596931	14844	+	BspQI	0
1	1	7251	7252	1	64926925	64929552	2627	7771	7772	1	64596931	64599558	2627	+	BspQI	0
1	1	7252	7253	1	64929552	64930547	995	7772	7773	1	64599558	64600553	995	+	BspQI	0
1	1	7253	7254	1	64930547	64934922	4375	7773	7774	1	64600553	64604928	4375	+	BspQI	0
1	1	7254	7255	1	64934922	64949083	14161	7774	7775	1	64604928	64619089	14161	+	BspQI	0
1	1	7255	7256	1	64949083	64950440	1357	7775	7776	1	64619089	64620446	1357	+	BspQI	0
1	1	7256	7257	1	64950440	65003267	52827	7776	7777	1	64620446	64673273	52827	+	BspQI	0
1	1	7257	7258	1	65003267	65013047	9780	7777	7778	1	64673273	64683053	9780	+	BspQI	0
1	1	7258	7259	1	65013047	65016042	2995	7778	7779	1	64683053	64686048	2995	+	BspQI	0
1	1	7259	7260	1	65016042	65054754	38712	7779	7780	1	64686048	64724760	38712	+	BspQI	0
1	1	7260	7261	1	65054754	65057622	2868	7780	7781	1	64724760	64727628	2868	+	BspQI	0
1	1	7261	7262	1	65057622	65081545	23923	7781	7782	1	64727628	64751551	23923	+	BspQI	0
1	1	7262	7263	1	65081545	65097505	15960	7782	7783	1	64751551	64767511	15960	+	BspQI	0
1	1	7263	7264	1	65097505	65165978	68473	7783	7784	1	64767511	64835984	68473	+	BspQI	0
1	1	7264	7265	1	65165978	65171844	5866	7784	7785	1	64835984	64841850	5866	+	BspQI	0
1	1	7265	7266	1	65171844	65181280	9436	7785	7786	1	64841850	64851286	9436	+	BspQI	0
1	1	7266	7267	1	65181280	65198485	17205	7786	7787	1	64851286	64868491	17205	+	BspQI	0
1	1	7267	7268	1	65198485	65215320	16835	7787	7788	1	64868491	64885326	16835	+	BspQI	0
1	1	7268	7269	1	65215320	65245042	29722	7788	7789	1	64885326	64915048	29722	+	BspQI	0
1	1	7269	7270	1	65245042	65262434	17392	7789	7790	1	64915048	64932440	17392	+	BspQI	0
1	1	7270	7271	1	65262434	65299152	36718	7790	7791	1	64932440	64969158	36718	+	BspQI	0
1	1	7271	7272	1	65299152	65304697	5545	7791	7792	1	64969158	64974703	5545	+	BspQI	0
1	1	7272	7273	1	65304697	65306301	1604	7792	7793	1	64974703	64976307	1604	+	BspQI	0
1	1	7273	7274	1	65306301	65307507	1206	7793	7794	1	64976307	64977513	1206	+	BspQI	0
1	1	7274	7275	1	65307507	65308202	695	7794	7795	1	64977513	64978208	695	+	BspQI	0
1	1	7275	7276	1	65308202	65312949	4747	7795	7796	1	64978208	64982955	4747	+	BspQI	0
1	1	7276	7277	1	65312949	65317068	4119	7796	7797	1	64982955	64987074	4119	+	BspQI	0
1	1	7277	7278	1	65317068	65347475	30407	7797	7798	1	64987074	65017481	30407	+	BspQI	0
1	1	7278	7279	1	65347475	65348626	1151	7798	7799	1	65017481	65018632	1151	+	BspQI	0
1	1	7279	7280	1	65348626	65355825	7199	7799	7800	1	65018632	65025831	7199	+	BspQI	0
1	1	7280	7281	1	65355825	65368854	13029	7800	7801	1	65025831	65038860	13029	+	BspQI	0
1	1	7281	7282	1	65368854	65377146	8292	7801	7802	1	65038860	65047152	8292	+	BspQI	0
1	1	7282	7283	1	65377146	65386205	9059	7802	7803	1	65047152	65056211	9059	+	BspQI	0
1	1	7283	7284	1	65386205	65390759	4554	7803	7804	1	65056211	65060765	4554	+	BspQI	0
1	1	7284	7285	1	65390759	65391258	499	7804	7805	1	65060765	65061264	499	+	BspQI	0
1	1	7285	7286	1	65391258	65412149	20891	7805	7806	1	65061264	65082155	20891	+	BspQI	0
1	1	7286	7287	1	65412149	65428497	16348	7806	7807	1	65082155	65098503	16348	+	BspQI	0
1	1	7287	7288	1	65428497	65432750	4253	7807	7808	1	65098503	65102756	4253	+	BspQI	0
1	1	7288	7289	1	65432750	65439277	6527	7808	7809	1	65102756	65109283	6527	+	BspQI	0
1	1	7289	7290	1	65439277	65441074	1797	7809	7810	1	65109283	65111080	1797	+	BspQI	0
1	1	7290	7291	1	65441074	65452097	11023	7810	7811	1	65111080	65122103	11023	+	BspQI	0
1	1	7291	7292	1	65452097	65458860	6763	7811	7812	1	65122103	65128866	6763	+	BspQI	0
1	1	7292	7293	1	65458860	65460768	1908	7812	7813	1	65128866	65130774	1908	+	BspQI	0
1	1	7293	7294	1	65460768	65510480	49712	7813	7814	1	65130774	65180486	49712	+	BspQI	0
1	1	7294	7295	1	65510480	65517353	6873	7814	7815	1	65180486	65187359	6873	+	BspQI	0
1	1	7295	7296	1	65517353	6.5521e+07	3603.5	7815	7817	2	65187359	65191049	3690	+	BspQI	-86.5
1	1	7296	7297	1	6.5521e+07	65530340	9383.5	7817	7818	1	65191049	65200346	9297	+	BspQI	86.5
1	1	7297	7298	1	65530340	65586196	55856	7818	7819	1	65200346	65256202	55856	+	BspQI	0
1	1	7298	7299	1	65586196	65591371	5175	7819	7820	1	65256202	65261377	5175	+	BspQI	0
1	1	7299	7300	1	65591371	65597166	5795	7820	7821	1	65261377	65267172	5795	+	BspQI	0
1	1	7300	7301	1	65597166	65605347	8181	7821	7822	1	65267172	65275353	8181	+	BspQI	0
1	1	7301	7302	1	65605347	65614032	8685	7822	7823	1	65275353	65284038	8685	+	BspQI	0
1	1	7302	7303	1	65614032	65615170	1138	7823	7824	1	65284038	65285176	1138	+	BspQI	0
1	1	7303	7304	1	65615170	65626493	11323	7824	7825	1	65285176	65296499	11323	+	BspQI	0
1	1	7304	7305	1	65626493	65628893	2400	7825	7826	1	65296499	65298899	2400	+	BspQI	0
1	1	7305	7306	1	65628893	65632191	3298	7826	7827	1	65298899	65302197	3298	+	BspQI	0
1	1	7306	7307	1	65632191	65649158	16967	7827	7828	1	65302197	65319164	16967	+	BspQI	0
1	1	7307	7308	1	65649158	65676941	27783	7828	7829	1	65319164	65346947	27783	+	BspQI	0
1	1	7308	7309	1	65676941	65679297	2356	7829	7830	1	65346947	65349303	2356	+	BspQI	0
1	1	7309	7310	1	65679297	65681399	2102	7830	7831	1	65349303	65351405	2102	+	BspQI	0
1	1	7310	7311	1	65681399	65687211	5812	7831	7832	1	65351405	65357217	5812	+	BspQI	0
1	1	7311	7312	1	65687211	65689860	2649	7832	7833	1	65357217	65359866	2649	+	BspQI	0
1	1	7312	7313	1	65689860	65695027	5167	7833	7834	1	65359866	65365033	5167	+	BspQI	0
1	1	7313	7314	1	65695027	65703114	8087	7834	7835	1	65365033	65373120	8087	+	BspQI	0
1	1	7314	7315	1	65703114	65708891	5777	7835	7836	1	65373120	65378897	5777	+	BspQI	0
1	1	7315	7316	1	65708891	65711575	2684	7836	7837	1	65378897	65381581	2684	+	BspQI	0
1	1	7316	7317	1	65711575	65727614	16039	7837	7838	1	65381581	65397620	16039	+	BspQI	0
1	1	7317	7318	1	65727614	65728609	995	7838	7839	1	65397620	65398615	995	+	BspQI	0
1	1	7318	7319	1	65728609	65739911	11302	7839	7840	1	65398615	65409917	11302	+	BspQI	0
1	1	7319	7320	1	65739911	65747784	7873	7840	7841	1	65409917	65417790	7873	+	BspQI	0
1	1	7320	7321	1	65747784	65754349	6565	7841	7842	1	65417790	65424355	6565	+	BspQI	0
[truncated: 285,403+ more rows]
